# Supplementary material for: A Salt Tolerance Evaluation Method for Sunflower (Helianthus annuus L.) at the Seed Germination Stage
Source: Sci Rep. 2020 Jun 30;10:10626. doi: 10.1038/s41598-020-67210-3 (PMC7326917; doi:10.1038/s41598-020-67210-3)
Supplement: Supplementary file 1 — Supplementary Table S1 [file 41598_2020_67210_MOESM1_ESM.xlsx]

## Sheet: STI
Table S1 Salt tolerance coefficients of 552 sunflower germplasms
Germplasm	STIGR	STIGI	STIGE	STIRL	STIGVI	STIFW	STIWC
151003	0.545455	0.329193	0.030303	0.15913	0.0523845	0.207848	0.771186
151005	0.757576	0.250566	0	0.157967	0.0395811	0.287242	0.822911
151006	0.484848	0.253054	0	0.188485	0.0476969	0.345677	0.815204
151007	0.818182	0.496786	0	0.136171	0.0676477	0.309162	0.85323
151009	0.424242	0.260623	0	0.225771	0.058841	0.108002	0.800891
151010	0.409091	0.254995	0	0.154538	0.0394063	0.191414	0.866426
151013	0.424242	0.239196	0	0.114198	0.0273157	0.0718509	0.759627
151016	0.6	0.410084	0.124242	0.294924	0.120944	0.578088	0.941653
151017	0.454545	0.14172	0	0.160025	0.0226788	0.145723	0.655863
151019	0.332323	0.23499	0.075	0.142857	0.03357	0	0
151020	0.469697	0.291929	0	0.246242	0.0718851	0.058294	0.6734
151021	0.606061	0.342162	0	0.197492	0.0675743	0.316224	0.880966
151022	0.515152	0.142058	0	0.115508	0.0164088	0.164591	0.800209
151025	0.787879	0.508337	0.0909091	0.18123	0.0921262	0.394585	0.818296
151026	0.69697	0.422322	0	0.149388	0.0630899	0.31044	0.858441
151027	0.212121	0.0757715	0	0.170858	0.0129462	0.0606183	0.763602
151028	0.181818	0.0766341	0	0.0685769	0.00525533	0.205904	0.690835
151032	0.606061	0.346996	0	0.134321	0.0466088	0.251779	0.830338
151034	0.718182	0.452884	0.030303	0.166514	0.0754116	0.402539	0.480496
151035	0.0666667	0.0244567	0	0.10947	0.00267727	0.0506598	0.786588
151036	0.636364	0.542867	0.393939	0.156013	0.0846943	0.275384	0.852763
151037	0.727273	0.401981	0.030303	0.257889	0.103667	0.332262	0.810345
151038	0.0909091	0.00890447	0	0.0560453	0.000499054	0.033624	0.753821
151039	0.212121	0.115313	0.030303	0.109075	0.0125778	0.147268	0.794317
151040	0.633333	0.620478	0.6	0.588369	0.36507	0.312437	0.940401
151041	0.481818	0.360077	0.193939	0.196225	0.0706563	0.270432	0.794891
151046	0.909091	0.679829	0.342424	0.114842	0.0780726	0.216917	0.83401
151049	0.848485	0.384701	0	0.167349	0.0643795	0.584802	0.825144
151051	0.939394	0.453015	0	0.206934	0.0937443	0.581668	0.853537
151056	0.845455	0.549378	0.124242	0.125762	0.0713447	0.545745	0.855379
151057	0.973401	0.684231	0.30202	0.150495	0.102974	0.968684	0.909164
151058	0.190909	0.0487742	0	0.217425	0.0106047	0.148855	0.839316
151059	0.124242	0.0354847	0	0.253734	0.00900368	0.116228	0.910078
151061	0.545455	0.221914	0	0.150671	0.0334361	0.332284	0.837947
151064	0.878788	0.539861	0	0.1	0.0539861	0.480176	0.87579
151066	0.666667	0.2919	0	0.094565	0.0276035	0.476097	0.780692
151068	0.789394	0.404498	0	0.174835	0.0707206	0.635787	0.817206
151069	0.706061	0.521404	0.227273	0.120311	0.0627307	0.354591	0.819254
151070	0.69697	0.480499	0.127273	0.12791	0.0614605	0.110786	0.750116
151071	0.545455	0.300025	0	0.140432	0.042133	0.401004	0.851972
151072	0.107407	0.0429974	0	0.134621	0.00578838	0.0193163	0.846525
151074	0.466667	0.199259	0	0.11392	0.0226996	0.276171	0.833554
151075	0.454545	0.265604	0.030303	0.116566	0.0318814	0.321434	0.84885
151076	0.878788	0.596934	0.212121	0.1508	0.0900173	0.597098	0.823418
151077	0.787879	0.448457	0.0606061	0.200751	0.0900282	0.711122	0.849384
151078	0.30303	0.164733	0	0.138085	0.0227472	0.112622	0.760452
151081	0.787879	0.32429	0.030303	0.132078	0.0428316	0.677534	0.824031
151082	1	0.976626	0.939394	0.118718	0.115943	0.792755	0.874079
151083	0.545455	0.25503	0	0.0865536	0.0220737	0.264611	0.826358
151086	0.339394	0.0993183	0	0.0738544	0.00733509	0.165478	0.846095
151088	0.278788	0.0789966	0	0.0633876	0.0050074	0.193354	0.737291
151090	0.618182	0.366519	0.157576	0.158863	0.0582264	0.607987	0.859054
151092	0.69697	0.621003	0.545455	0.179889	0.111711	0.466613	0.906361
151093	0.727273	0.265242	0	0.100676	0.0267035	0.383117	0.784907
151098	0.727273	0.393216	0.030303	0.122756	0.0482697	0.364542	0.782247
151101	0.909091	0.552634	0.121212	0.131697	0.0727803	0.71601	0.804846
151102	0.393939	0.197791	0	0.125921	0.024906	0.260804	0.778171
151103	0.636364	0.27231	0	0.123509	0.0336328	0.308561	0.784652
151104	0.736364	0.552097	0.365152	0.178839	0.0987363	0.387069	0.830707
151105	0.637374	0.370258	0.030303	0.149975	0.0555296	1.01998	0.980413
151106	0.560606	0.31693	0.0636364	0.118914	0.0376874	0.153294	0.77295
151108	0.681818	0.320491	0	0.108684	0.0348324	0.0409204	0.925599
151114	0.515152	0.183627	0	0.0975828	0.0179188	0.180356	0.634636
151115	0.687879	0.482185	0.154545	0.138393	0.066731	0.16824	0.887421
151116	0.757576	0.640705	0.484848	0.191413	0.122639	0.49166	0.822243
151118	0.484848	0.260066	0.0909091	0.176639	0.0459378	0.536484	0.821653
151120	0.727273	0.386398	0	0.140514	0.0542943	0.285437	0.853842
151121	0.154545	0.0735148	0	0.0435198	0.00319935	0	0
151122	0.787879	0.524919	0.121212	0.154728	0.0812198	0.301211	0.783541
151124	0.363636	0.242869	0	0.140986	0.0342412	0.162556	0.896057
151127	0.387879	0.213156	0	0.190329	0.0405699	0.231625	0.832229
151129	0.1	0.0550046	0	0.252911	0.0139113	0.0281354	0.85078
151130	0.727273	0.435095	0.030303	0.141713	0.0616587	0.239115	0.810782
151131	0.606061	0.321674	0	0.108841	0.0350115	0.161863	0.84605
151132	0.909091	0.50199	0	0.168982	0.0848272	0.389768	0.761797
151134	0.639394	0.360851	0	0.184866	0.0667091	0.6172	0.89322
151135	0.587879	0.384523	0.0606061	0.126316	0.0485713	0.485808	0.760569
151138	0.333333	0.241784	0.121212	0.33083	0.0799895	0.166842	0.647584
151141	0.727273	0.487003	0.0939394	0.0881564	0.0429324	0.395042	0.827093
151142	0.363636	0.116454	0	0.0790953	0.00921094	0.22806	0.735277
151143	0.636364	0.365612	0	0.190736	0.0697353	0.207423	0.795151
151144	0.0606061	0.0489189	0.030303	0.0432455	0.00211552	0	0
151145	0.727273	0.527618	0.242424	0.194384	0.102561	0.583511	0.883647
151146	0.258249	0.17719	0.037037	0.156138	0.0276662	0.0553717	0.825024
151147	0.0909091	0.0558477	0	0.0959781	0.00536016	0	0
151148	0.969697	0.887887	0.757576	0.144218	0.12805	0.417664	0.855128
151153	0.787879	0.507388	0.0606061	0.262031	0.132951	0.454091	0.877026
151155	0.0606061	0.0124941	0	0.123896	0.00154797	0.222373	0.88115
151156	0.969697	0.607396	0.0606061	0.101168	0.0614493	0.5347	0.770536
151157	0.909091	0.616913	0.181818	0.0981931	0.0605766	0.622823	0.765522
151159	0.466667	0.265259	0	0.107543	0.0285267	0.176355	0.727904
151160	0.333333	0.177899	0.0333333	0.160041	0.0284712	0.138536	0.976396
151161	0.787879	0.328185	0	0.227039	0.0745108	0.425127	0.851035
152002	0.121212	0.0306369	0	0.0876374	0.00268494	0.0383239	0.0424353
152003	0.606061	0.372318	0.030303	0.130952	0.048756	0.291397	0.327793
152005	0.424242	0.277257	0.0636364	0.241977	0.0670899	0.330648	0.38821
152007	0.342424	0.24957	0.0939394	0.227056	0.0566664	0.229447	0.274317
152008	0.454545	0.293848	0.121212	0.231237	0.0679483	0.399076	0.518545
152010	0.5	0.282814	0	0.115981	0.0328011	0.364317	0.412591
152011	0.188552	0.0665332	0	0.101062	0.00672396	0.124069	0.152431
152012	0.030303	0.00166959	0	0.0573975	9.58302e-05	0	0
152013	0.454545	0.275343	0.030303	0.103115	0.028392	0.38187	0.449532
152014	0.211785	0.0848711	0	0.298246	0.0253124	0.169965	0.23242
152015	0.636364	0.36756	0	0.144743	0.0532017	0.423429	0.493242
152016	0.333333	0.155073	0	0.154226	0.0239162	0.161308	0.189153
152018	0.242424	0.0832846	0	0.0774404	0.00644959	0.107743	0.123554
152019	0.242424	0.086745	0	0.142293	0.0123432	0.0896841	0.0995364
152020	0.0909091	0.0281882	0	0.291954	0.00822967	0.0785373	0.0984588
152021	0	0	0	0	0	0	0
152022	0.393939	0.101177	0	0.111933	0.011325	0.112623	0.127981
152023	0.0636364	0.0225951	0	0.256189	0.00578863	0.0542419	0.068253
152024	0.0909091	0.0500042	0	0.121212	0.00606111	0	0
152026	0.606061	0.269861	0.030303	0.0959083	0.0258819	0.276831	0.312672
152029	0.969697	0.576815	0.121212	0.255434	0.147338	0.509982	0.595768
152030	0.575758	0.259037	0	0.160296	0.0415224	0.246615	0.283998
152031	0.666667	0.242619	0	0.16093	0.0390446	0.277203	0.30691
152034	0.848485	0.396193	0.030303	0.250353	0.0991883	0.543043	0.637254
152035	0.684848	0.329755	0	0.215067	0.0709192	0.289218	0.327304
152038	0.670034	0.331756	0	0.171373	0.056854	0.323059	0.362206
152044	0.363636	0.182486	0.030303	0.108132	0.0197326	0.0600985	0.0705925
152046	0.575758	0.357973	0.0636364	0.221796	0.079397	0.132059	0.160927
152050	0.233766	0.145671	0	0.23048	0.0335743	0.0833796	0.104797
152054	0.151515	0.0580182	0	0.151774	0.00880565	0.0624636	0.0757228
152055	0.181818	0.0902691	0	0.0909918	0.00821375	0.0949373	0.108917
152056	0.242424	0.115701	0	0.152249	0.0176154	0.090154	0.111291
152057	0.030303	0.00887665	0	0.104545	0.000928013	0	0
152058	0.181818	0.0594532	0	0.112196	0.0066704	0.103772	0.118037
152059	0.0606061	0.0148315	0	0.0991767	0.00147094	0.042157	0.0483157
152061	0.0606061	0.212493	0	0.116157	0.0246826	0	0
152062	0.181818	0.0803389	0	0.414579	0.0333068	0.438131	0.641187
152067	0.727273	0.598714	0.424242	0.555016	0.332296	0.366309	0.463464
152068	0.181818	0.0883212	0	0.138288	0.0122138	0.0576231	0.0712295
152069	0.0909091	0.0223447	0	0.112798	0.00252044	0	0
152071	0.393939	0.241075	0	0.146296	0.0352684	0.256958	0.299966
152075	0.393939	0.20568	0	0.146188	0.030068	0.227406	0.255011
152076	0.575758	0.338704	0.030303	0.150719	0.0510492	0.230326	0.263332
152077	0.030303	0.0127724	0	0.0493305	0.000630067	0	0
152078	0.154545	0.106628	0.0606061	0.21318	0.0227311	0.17428	0.236938
152079	0.272727	0.120795	0	0.334602	0.0404181	0.134706	0.18908
152082	0.333333	0.174583	0	0.2605	0.045479	0.177156	0.236309
152084	0.424242	0.27231	0.0606061	0.265152	0.0722034	0.180988	0.226279
152087	0.184848	0.0451734	0	0.360606	0.0162898	0.226582	0.306559
152088	0.0909091	0.0383171	0	0.191435	0.00733523	0.0649162	0.0781119
152089	0.166667	0.109379	0.0333333	0.241316	0.0263949	0	0
152092	0.124242	0.0771467	0	0.0983784	0.00758957	0.106979	0.191523
152094	0	0	0	0	0	0	0
152096	0.030303	0.00173025	0	0.071066	0.000122962	0	0
152097	0.0606061	0.0245708	0	0.343995	0.00845222	0	0
152101	0.727273	0.505217	0.151515	0.175654	0.0887435	0.643173	0.737612
152103	0.415152	0.299647	0.100673	0.299403	0.0897153	0.679264	0.823291
152104	0.127273	0.0798297	0	0.314086	0.0250734	0	0
152106	0.969697	0.595709	0	0.149355	0.0889719	0.418946	0.463901
152108	0.515152	0.260178	0	0.145308	0.0378059	0.25654	0.282217
152109	0.818182	0.539639	0.121212	0.230806	0.124552	0.351729	0.401997
152113	0.781818	0.429841	0.0333333	0.199189	0.0856195	0.397434	0.434351
152114	0.757576	0.462086	0.030303	0.142769	0.0659714	0.353311	0.3888
152118	0.811448	0.49806	0.0606061	0.383285	0.190899	0.593622	0.674506
152119	0.636364	0.361716	0	0.138618	0.0501404	0.366709	0.409773
152120	0.30303	0.17642	0	0.153147	0.0270181	0.15767	0.181042
152123	0.848485	0.495923	0.0606061	0.105015	0.0520796	0.25959	0.299278
152124	0.30303	0.143501	0	0.090051	0.0129224	0.146976	0.171712
152125	0.848485	0.513454	0.030303	0.147804	0.0758904	0.433798	0.515734
152126	0.272727	0.167543	0	0.140077	0.0234689	0.0688352	0.0769378
152128	0.727273	0.437043	0	0.190874	0.0834202	0.53899	0.617254
152131	0.69697	0.509976	0.212121	0.161273	0.0822452	0.327317	0.383877
152132	0.545455	0.334112	0.030303	0.189002	0.0631481	0.227496	0.27039
152133	0.248485	0.15813	0	0.25066	0.0396368	0.0431823	0.0508715
152136	0.575758	0.39257	0.0939394	0.186433	0.0731882	0.149895	0.170938
152138	0.757576	0.440076	0	0.207461	0.0912987	0.354714	0.389599
152139	0.872727	0.508284	0	0.173486	0.0881803	0.600853	0.687375
152141	0.545455	0.360408	0.0909091	0.35	0.126143	0.22708	0.25838
152142	0.666667	0.40955	0	0.13875	0.0568251	0.292415	0.325137
152146	0.484848	0.414726	0.30303	0.305882	0.126857	0.41047	0.493213
152150	0.848485	0.521246	0	0.17853	0.0930581	0.383065	0.449048
152151	0.666667	0.380332	0	0.14409	0.054802	0.296102	0.335967
152153	0.848485	0.484236	0	0.134391	0.065077	0.590379	0.674006
152154	0.787879	0.474274	0	0.154965	0.0734958	0.580291	0.662267
152155	0.636364	0.390934	0	0.252973	0.0988958	0.29125	0.339295
152157	0.545455	0.307816	0	0.122016	0.0375585	0.130016	0.157688
152158	0.727273	0.42659	0	0.2006	0.0855738	0.229488	0.271533
152159	0.69697	0.432901	0	0.136857	0.0592456	0.293036	0.329884
152160	0.787879	0.47817	0	0.160969	0.0769704	0.587423	0.69493
152161	0.939394	0.577093	0	0.140458	0.0830331	0.732186	0.886046
152162	0.515152	0.306731	0	0.162276	0.0497751	0.262013	0.315292
152163	0.545455	0.292234	0	0.108768	0.0317856	0.230965	0.276366
152164	0.636364	0.36756	0	0.16937	0.0622536	0.205524	0.249781
152165	0.272727	0.0907978	0	0.165042	0.0149854	0.175802	0.205962
152167	0.334848	0.205706	0	0.235144	0.0483704	0.0775747	0.0945366
152169	0.454545	0.251969	0	0.268085	0.0675491	0.0625654	0.0789877
152170	0.0909091	0.0558477	0	0.0932258	0.00520645	0.0406316	0.0490008
152171	0.121212	0.0501155	0	0.100132	0.00501815	0.0529764	0.061157
152173	0.765152	0.564516	0.439394	0.141647	0.0799622	0.247097	0.751766
152174	0.787879	0.480118	0.030303	0.0978714	0.0469898	0.292383	0.329525
152176	0.909091	0.640287	0.242424	0.11704	0.074939	0.412374	0.468549
152178	0.371212	0.221256	0	0.223318	0.0494106	0.329584	0.426742
152180	0.787879	0.495701	0.030303	0.226016	0.112036	0.473764	0.558792
152181	0.727273	0.487687	0.121212	0.285448	0.139209	0.275615	0.340902
152182	0.636364	0.425995	0.0909091	0.233918	0.0996481	0.232465	0.276455
152183	0.424242	0.220374	0	0.0640964	0.0141251	0.161237	0.182496
152185	0.909091	0.552634	0	0.197335	0.109054	0.526785	0.612907
152186	0.49697	0.189306	0	0.111282	0.0210663	0.351545	0.423254
152188	0.333333	0.204775	0	0.107757	0.022066	0.105791	0.123788
152189	0.418182	0.271051	0.030303	0.127468	0.0345503	0.319413	0.368459
152192	0.775758	0.404886	0	0.137157	0.0555331	0.368314	0.402462
152195	0.575758	0.267997	0	0.106568	0.0285599	0.427427	0.49359
152196	0.336364	0.194949	0	0.210298	0.0409975	0.207344	0.267968
152197	0.939394	0.526449	0.00432716	0.102665	0.0540482	0.495133	0.5462
152198	0.483333	0.256019	0	0.085057	0.0217762	0.25589	0.285131
152199	0.727273	0.297771	0.030303	0.111731	0.0332701	0.30074	0.345884
152200	0.454545	0.209116	0.030303	0.160137	0.0334872	0.30722	0.375516
152203	0.848485	0.421905	0	0.207385	0.0874966	0.547137	0.648414
152204	0.666667	0.247099	0	0.248091	0.061303	0.606714	0.760076
152206	0.848485	0.445279	0	0.239975	0.106856	0.800228	0.988272
152207	0.545455	0.118875	0	0.0914634	0.0108727	0.239387	0.261354
152209	0.878788	0.424242	0.030303	0.166249	0.0705299	0.727525	0.823891
152210	0.781818	0.378163	0	0.298345	0.112823	0.636424	0.758478
152211	0.878788	0.442469	0	0.160142	0.0708577	0.551323	0.616517
152212	0.636364	0.238612	0	0.210214	0.0501595	0.408299	0.473416
152213	0.909091	0.417842	0	0.171197	0.0715334	0.647718	0.733779
152214	0.939394	0.374127	0	0.116086	0.0434309	0.809146	0.890197
152215	0.666667	0.1873	0	0.265282	0.0496874	0.370903	0.450536
152216	0.0606061	0.00343186	0	0.131497	0.000451278	0.0565958	0.066845
152217	0.909091	0.361417	0	0.203889	0.073689	0.648193	0.760694
152218	0.848485	0.42395	0	0.197918	0.0839074	0.370778	0.401725
152219	0.575758	0.220771	0	0.119004	0.0262726	0.491102	0.56824
152220	0.815152	0.406005	0	0.19435	0.0789073	0.735851	0.890286
152222	1	0.527451	0	0.14581	0.0769077	0.582831	0.646101
152223	0.969697	0.441829	0	0.184315	0.0814355	0.607053	0.709761
152224	0.757576	0.372875	0	0.224054	0.0835441	0.518889	0.620393
152225	0.515152	0.139995	0	0.13262	0.0185662	0.400915	0.467094
152226	1	0.614325	0	0.161013	0.0989145	0.605531	0.675803
152229	0.642424	0.352666	0	0.183348	0.0646606	0.463955	0.549264
152230	0.969697	0.4424	0.030303	0.105189	0.0465358	0.562005	0.659581
152232	0.575758	0.334851	0.0636364	0.176984	0.0592633	0.3946	0.474614
152233	0.575758	0.264101	0	0.147461	0.0389447	0.362597	0.426844
152234	0.757576	0.234577	0	0.123924	0.0290697	0.346106	0.386934
152235	1	0.664969	0.212121	0.160572	0.106775	0.625124	0.740382
152236	0.848485	0.43554	0	0.20085	0.0874782	0.471721	0.556829
152237	0.0909091	0.0219551	0	0.0814125	0.00178742	0.0271329	0.0315297
152240	0.636364	0.312046	0	0.392403	0.122448	0.505091	0.670929
152246	0.515152	0.276539	0.030303	0.137811	0.0381103	0.321362	0.373196
152247	0.660606	0.346807	0	0.139227	0.0482847	0.333519	0.385154
152249	0.587879	0.299402	0.0636364	0.169454	0.0507347	0.362113	0.421629
152250	0.190909	0.0718953	0	0.0735294	0.00528642	0.0629972	0.0720902
152252	0.727273	0.391268	0.0909091	0.156754	0.0613327	0.333571	0.379247
152253	0.848485	0.428722	0.030303	0.277333	0.118899	0.703993	0.846498
152254	0.727273	0.377633	0	0.231429	0.0873951	0.735627	0.89693
152257	0.151515	0.0504432	0	0.193056	0.00973836	0.142793	0.158232
152258	0.372727	0.173267	0	0.232625	0.0403063	0.30833	0.360025
152259	0.939394	0.729026	0.393939	0.245199	0.178757	0.987757	1.18724
152260	0.878788	0.535261	0.157576	0.215395	0.115292	1.13781	1.62106
152261	0.454545	0.223799	0	0.148221	0.0331717	0.333877	0.39686
152263	1	0.511392	0.0636364	0.226733	0.115949	0.727179	0.937373
152265	0.393939	0.179746	0	0.192169	0.0345415	0.237097	0.300766
152267	0.0969697	0.255525	0	0.196046	0.0500945	0.0431218	0.0519424
152268	0.484848	0.178062	0	0.18033	0.0321099	0.451023	0.527492
152269	0.751515	0.546991	0.251515	0.233396	0.127665	0.363359	0.449143
152270	0.560606	0.268233	0.0606061	0.12582	0.0337491	0.572094	0.696237
152271	0.909091	0.703592	0.424242	0.284824	0.2004	0.796284	0.964355
152272	0.30303	0.174472	0.030303	0.149908	0.0261548	0.19484	0.221887
152273	0.212121	0.0913543	0.030303	0.139423	0.0127369	0.378359	0.432537
152274	0.636364	0.273673	0.121212	0.196587	0.0538007	0.515923	0.608525
152275	0.878788	0.483374	0	0.196587	0.0950251	0.0407485	0.0486261
152276	0.666667	0.252553	0	0.228276	0.0576519	0.526631	0.660729
152277	0.515152	0.190347	0	0.372377	0.0708806	0.554808	0.68868
152278	0.5633	0.249993	0	0.239187	0.0597951	0.511724	0.607227
152280	0.909091	0.438295	0	0.253258	0.111002	0.648023	0.825098
152281	0.329966	0.121113	0	0.199478	0.0241594	0.241068	0.29358
152282	0.242424	0.0871803	0	0.21257	0.0185319	0.187744	0.225711
152283	1	0.679318	0.224074	0.367461	0.249623	0.599566	0.822491
152284	0.939394	0.526449	0.0606061	0.223358	0.117587	0.44829	0.522827
152285	0.933333	0.471692	0	0.273912	0.129202	0.711322	0.831408
152286	0.636364	0.194785	0	0.199647	0.0388884	0.297335	0.345192
152288	0.212121	0.0971979	0	0.135096	0.013131	0.115699	0.135137
152289	0.757576	0.419234	0.0606061	0.237979	0.0997689	0.552957	0.701165
152290	0.939394	0.67059	0.333333	0.34313	0.230099	0.565392	0.680505
152291	0.727273	0.425355	0.0606061	0.208325	0.0886121	0.409976	0.483101
152292	0.363636	0.190277	0	0.21018	0.0399925	0.219958	0.246134
152294	0.121212	0.019729	0	0.151411	0.00298718	0.126872	0.154503
152296	0.660606	0.336483	0	0.223743	0.0752859	0.587037	0.673363
152299	0.693939	0.265918	0	0.260582	0.0692935	0.681545	0.84551
152300	0.648485	0.49889	0.260606	0.237696	0.118584	0.482779	0.539066
152302	0.218182	0.0707293	0	0.134633	0.00952252	0.147025	0.166796
152304	0.936364	0.526204	0	0.251366	0.13227	0.61826	0.709482
152305	0.757576	0.437313	0.037037	0.16862	0.0737397	0.445648	0.492324
152306	0.666667	0.43809	0.0969697	0.178369	0.0781418	0.546357	0.616056
152307	0.666667	0.341022	0	0.256973	0.0876333	0.303996	0.35102
152314	0.787879	0.436196	0	0.463188	0.202041	0.896203	1.10493
152316	0.727273	0.348415	0	0.229568	0.0799848	0.384406	0.431501
152317	0.787879	0.350586	0	0.180908	0.0634239	0.385535	0.425877
152318	0.272727	0.074241	0	0.16182	0.0120137	0.242233	0.273987
152323	0.606061	0.30726	0.030303	0.196332	0.060325	0.369496	0.432267
152328	0.454545	0.285082	0.030303	0.290579	0.0828389	0.302142	0.366997
152333	0.969697	0.560648	0	0.243746	0.136656	0.663312	0.815269
152335	0.548822	0.325468	0	0.358641	0.116726	0.506591	0.64074
152336	0.878788	0.528174	0	0.225026	0.118853	0.509369	0.597318
152337	0.848485	0.388402	0	0.309323	0.120142	0.996247	1.21542
152340	0.878788	0.377132	0	0.280334	0.105723	0.818004	0.994051
152342	0.666667	0.293653	0	0.140351	0.0412144	0.155375	0.18653
152344	0.757576	0.487876	0.0636364	0.207977	0.101467	0.761457	0.95573
152346	0.969697	0.468125	0.0606061	0.247932	0.116063	0.786771	0.937201
152348	0.839394	0.490631	0.0673401	0.202515	0.09936	0.332518	0.377098
152350	0.969697	0.346284	0	0.143073	0.049544	0.962645	1.15769
152358	0.545455	0.195425	0	0.171607	0.0335364	0.417647	0.473653
152362	0.69697	0.37947	0.030303	0.188743	0.0716224	0.352008	0.392146
152366	0.0909091	0.0131897	0	0.125449	0.00165465	0.0541104	0.0652682
152367	0.0909091	0.0155272	0	0.103924	0.00161364	0.0494337	0.0569849
152371	0.630303	0.23972	0	0.21333	0.150621	0.314899	0.394234
152373	0.69697	0.45154	0.121212	0.237273	0.107138	0.461002	0.53544
152374	0.818182	0.666249	0.424242	0.230465	0.153547	0.585806	0.692489
152376	0.151515	0.0658096	0	0.201754	0.0130584	0.114851	0.142655
152377	0.469697	0.365682	0.248485	0.130109	0.0475786	0.288425	0.338391
152378	0.606061	0.395692	0.121212	0.14515	0.0574347	0.26797	0.311704
152379	0.121212	0.0978379	0.0606061	0.175585	0.0171789	0.0552361	0.0619153
152380	0.0606061	0.0372318	0	0.11997	0.00459069	0.0744996	0.0852508
152383	0.575758	0.423825	0.181818	0.159409	0.0675616	0.330247	0.378126
152384	0.281818	0.13943	0	0.0851174	0.0118679	0.151805	0.171384
152385	0.0606061	0.0339205	0.030303	0.117473	0.00398475	0.0402193	0.0448971
152388	0.121212	0.0327796	0	0.189915	0.00622535	0.0643274	0.0714928
152389	0.174747	0.0884022	0	0.185214	0.0163733	0.198862	0.260815
152390	0.421212	0.421212	0.130303	0.159176	0.067047	0.321079	0.375621
152392	0.757576	0.462086	0.121212	0.130798	0.0604401	0.289377	0.329773
152393	0.636364	0.384701	0.0606061	0.2	0.0769402	0.308878	0.365994
152394	0.621212	0.381626	0	0.15098	0.0576181	0.480084	0.562563
152396	0.283333	0.195485	0.0555556	0.40856	0.0798675	0	0
152399	0.578788	0.442049	0.224242	0.200743	0.0887384	0.231515	0.270742
152400	1	0.62309	0.121212	0.174534	0.10875	0.52158	0.586165
152402	1	0.719509	0.272727	0.211295	0.157343	0.5858	0.652738
152403	0.724242	0.443849	0.0333333	0.211538	0.0938911	0.340876	0.426115
152405	0.606061	0.334335	0	0.152993	0.051151	0.366448	0.452225
152406	0.727273	0.419122	0	0.100773	0.0422364	0.272709	0.32652
152407	0.363636	0.235078	0.030303	0.181741	0.0427233	0.177524	0.214416
152408	0.363636	0.223391	0	0.109896	0.0245497	0.129961	0.149825
152409	0.272727	0.167543	0	0.117756	0.0197292	0.137946	0.1555
152413	0.484848	0.217506	0	0.146186	0.0317962	0.376623	0.468253
152414	0.557576	0.26793	0.030303	0.153534	0.0411363	0.371427	0.459139
152416	0.909091	0.407519	0	0.139785	0.056965	0.618554	0.712888
152420	0.848485	0.341069	0.030303	0.220252	0.075121	0.796432	0.957733
152422	0.969697	0.368784	0	0.219583	0.0809789	0.665313	0.896298
152424	0.939394	0.455352	0	0.21341	0.0971765	0.653836	0.819421
152428	0.409091	0.132885	0	0.209909	0.0278938	0.170544	0.205595
152430	0.121212	0.0364805	0	0.0493384	0.00179989	0.143043	0.166608
152431	0.787879	0.460639	0.030303	0.0850497	0.0391772	0.510142	0.584516
152432	0.939394	0.559563	0.0606061	0.202942	0.113559	0.636697	0.704873
152434	0.787879	0.447004	0.030303	0.170513	0.0762202	0.504771	0.569658
152436	0.939394	0.448535	0	0.137432	0.0616431	0.388398	0.434123
152437	0.818182	0.403873	0	0.110207	0.0445098	0.870948	1.05713
152438	0.687879	0.325968	0	0.154741	0.0504406	0.439927	0.501223
152439	0.727273	0.378919	0	0.185506	0.0702917	0.461933	0.536826
152440	0.560606	0.274077	0	0.145574	0.0398984	0.428232	0.504324
152441	0.372727	0.186341	0	0.126032	0.166475	0.151717	0.173573
152443	0.181818	0.0805298	0	0.127654	0.01028	0.141599	0.167618
152444	0.879461	0.500891	0	0.162878	0.081584	0.588709	0.675575
152447	0.272727	0.0956674	0	0.10753	0.0102871	0.154452	0.17285
152448	0.778788	0.42496	0.0333333	0.112475	0.0477974	0.287801	0.336269
152450	0.969697	0.492473	0	0.122347	0.0602528	0.438137	0.481825
152451	0.533333	0.276898	0	0.181982	0.0503907	0.407019	0.507061
152452	1	0.813006	0.515152	0.28064	0.228162	0.662182	0.79108
152453	0.424242	0.224587	0	0.104178	0.023397	0.263787	0.297805
152454	0.630303	0.35215	0	0.0961003	0.0338417	0.230781	0.283626
152456	0.424242	0.124002	0	0.156322	0.0193843	0.391773	0.475575
152457	0.484848	0.12603	0	0.127975	0.0161287	0.461924	0.551497
152458	0.625926	0.29449	0	0.176248	0.0519034	0.323681	0.375088
152459	0.154545	0.0628878	0	0.133621	0.00877589	0.17591	0.213568
152463	0.757576	0.541364	0.212121	0.213157	0.115396	0.53061	0.62663
152464	0.781145	0.551882	0.225589	0.143349	0.0791116	0.413359	0.471909
152466	0.636364	0.390934	0	0.166025	0.064905	0.399201	0.44636
152467	0.636364	0.316526	0	0.136047	0.0430623	0.332041	0.377396
152469	0.484848	0.190138	0.030303	0.125392	0.0238418	0.272403	0.308157
152470	0.242424	0.139188	0	0.112996	0.0157277	0.205889	0.238614
152471	0.242424	0.126527	0	0.15526	0.0196446	0.284738	0.335596
152476	0.939394	0.545928	0	0.224853	0.122753	0.878573	1.06503
152477	0.606061	0.491137	0.333333	0.109536	0.0537973	0.46082	0.592202
152478	0.875758	0.785182	0.687879	0.115371	0.0905875	0.448724	0.498835
152479	0.0606061	0.00762445	0	0.0944399	0.169999	0.0272085	0.0313088
152481	0.787879	0.370253	0	0.120783	0.0447202	0.519056	0.569866
152482	0.784848	0.44748	0	0.24	0.107395	0.508844	0.601969
152484	0.59697	0.360306	0	0.140072	0.0504689	0.22766	0.255578
152485	0.815152	0.61647	0.315152	0.157998	0.0974009	0.444009	0.505546
152486	0.757576	0.44105	0.030303	0.178639	0.0787888	0.492499	0.56291
152487	0.636364	0.226341	0	0.107067	0.0242337	0.389753	0.463094
152489	0.704714	0.486987	0.171044	0.260937	0.127073	0.397425	0.480276
152490	0.909091	0.517572	0	0.180022	0.0931745	0.474129	0.555973
152491	0.0939394	0.0284915	0	0.167625	0.0047759	0.0695754	0.0821432
152496	0.939394	0.647216	0.272727	0.0814627	0.0527239	0.354975	0.389718
152497	0.224242	0.0599757	0	0.103785	0.00622459	0.145058	0.162995
152498	0.333333	0.0832793	0	0.151888	0.0126491	0.298795	0.342705
152499	0.909091	0.801569	0.630303	0.207064	0.165976	0.563238	0.667382
152500	0.878788	0.633358	0.242424	0.143264	0.0907375	0.433524	0.501039
152501	0.0320079	0.112224	0	0.104794	0.0117604	0.314718	0.375266
152502	0.69697	0.312853	0	0.231613	0.0724609	0.75093	0.996537
152503	0.939394	0.629685	0.151515	0.197406	0.124303	0.976462	1.17919
152504	0.878788	0.609984	0.212121	0.220052	0.134228	1.07148	1.26822
152505	0.936364	0.835854	0.675758	0.230481	0.192648	1.08718	1.22828
152507	0.242424	0.0972737	0	0.184573	0.0179541	0.220778	0.267982
152508	0.569697	0.332513	0.030303	0.450233	0.149709	0.338027	0.429241
152509	0.606061	0.27454	0	0.443259	0.121692	0.794428	1.09261
152510	0.69697	0.328825	0	0.167608	0.0551138	0.503626	0.58998
152511	0.657576	0.416042	0.0909091	0.220189	0.0916079	0.791078	0.954725
152513	0.666667	0.292874	0	0.133303	0.0390411	0.476155	0.534698
152514	0.151515	0.0706792	0	0.0482574	0.00341079	0.0785944	0.0882784
152517	0.812121	0.526371	0.154545	0.225105	0.118489	0.849595	0.994634
152519	0.393939	0.218633	0	0.094533	0.020668	0.0982828	0.109635
152522	0.69697	0.216045	0	0.107575	0.0232411	0.52205	0.622353
152523	0.909091	0.339623	0	0.214134	0.0727246	1.00215	1.21636
152524	0.757576	0.452641	0.030303	0.263368	0.119211	0.885336	1.02791
152526	0.936364	0.509881	0	0.103009	0.0525225	0.714577	0.847452
152527	0.636364	0.54871	0.424242	0.0626699	0.0343876	0.277664	0.302707
152529	0.151515	0.0658096	0	0.0759446	0.00499789	0.121317	0.135592
152530	0.390909	0.166906	0.030303	0.152168	0.0253978	0.278565	0.318195
152531	0.848485	0.825111	0.787879	0.122034	0.100691	0.634364	0.689932
152532	0.848485	0.58942	0.242424	0.149558	0.0881527	0.773172	0.878445
152533	0.757576	0.685505	0.636364	0.17466	0.11973	0.516689	0.588103
152534	0.30303	0.117984	0	0.104702	0.0123531	0.179463	0.194421
152535	0.757576	0.477085	0.121212	0.156907	0.0748581	0.390792	0.42385
152538	0.757576	0.364109	0	0.104207	0.0379426	0.302832	0.328028
152539	0.939394	0.440744	0	0.0910641	0.0401359	0.60796	0.670678
152541	0.657576	0.289241	0	0.11974	0.0346337	0.437683	0.495415
152542	0.257576	0.102916	0	0.163225	0.0167984	0.171237	0.201493
152543	0.808754	0.481526	0	0.355203	0.171039	0.536657	0.620623
152546	0.518182	0.276064	0	0.117188	0.0323512	0.21056	0.232111
152548	0.818182	0.397446	0	0.128487	0.0510667	0.450788	0.512969
152550	0.939394	0.577093	0	0.203041	0.117173	1.07431	1.30836
152551	0.848485	0.505663	0.030303	0.240831	0.121779	0.503898	0.615341
152552	1	0.626012	0.030303	0.127364	0.0797315	0.600334	0.725502
152553	0.939394	0.529371	0	0.150471	0.0796547	0.846184	0.976759
152554	0.306061	0.160751	0	0.185199	0.0297709	0.338058	0.394266
152556	0.939394	0.477753	0	0.09267	0.0442733	0.706576	0.81732
152559	0.424242	0.176865	0	0.11779	0.0208328	0.268237	0.321544
152560	0.787879	0.454796	0.030303	0.185905	0.084549	0.661818	0.799896
152563	0.969697	0.452542	0	0.159929	0.0723745	0.641428	0.775028
152564	0.818182	0.512077	0.0909091	0.271769	0.139166	0.718097	0.914284
152565	0.727273	0.476	0.151515	0.138303	0.0658321	0.542196	0.626321
152568	0.818182	0.462699	0	0.140068	0.0648095	0.60349	0.697427
152571	0.727273	0.264658	0	0.258703	0.0684678	0.811088	1.00299
152574	0.818182	0.414976	0	0.128506	0.0533267	0.389681	0.45249
152575	0.333333	0.160948	0	0.217366	0.0349846	0.279069	0.388896
152576	0.575758	0.30111	0.030303	0.106473	0.03206	0.20712	0.235346
156002	0.909524	0.619203	0.347009	0.228731	0.141631	0.739508	0.916881
156003	0.511111	0.316994	0.0989011	0.273239	0.0866151	0.502694	0.577429
156004	0.933333	0.664815	0.303175	0.404329	0.268804	1.00988	1.22472
156005	0.303175	0.125382	0	0.125986	0.0157964	0.231501	0.271463
156007	0.16453	0.123906	0	0.316537	0.039221	0	0
156008	0.740537	0.478692	0.153846	0.424053	0.202991	0.602098	0.763096
156011	0.888889	0.499399	0.171429	0.386984	0.193259	0.891475	1.09013
156014	0.133333	0.0707325	0	0.369532	0.026138	0.127495	0.163857
156016	0.561111	0.42473	0.248352	0.39206	0.166519	0.652563	0.836705
156017	0.912698	0.636808	0.319048	0.451439	0.28748	0.901367	1.11099
156021	0.569841	0.313424	0.025641	0.141987	0.044502	0.31001	0.366212
156023	0.288889	0.14257	0.0238095	0.151896	0.0216558	0.105072	0.124287
156024	0.555556	0.460421	0.31746	0.202787	0.0933676	0.449303	0.586333
156025	0.753114	0.599302	0.427867	0.213991	0.128245	0.315318	0.392902
156029	0.4	0.200449	0.0222222	0.112681	0.0225869	0.243365	0.289683
156031	0.644444	0.305908	0	0.0853784	0.0261179	0.409488	0.466662
156032	0.6	0.204326	0	0.0837364	0.0171095	0.332896	0.370218
156033	0.911111	0.859688	0.777778	0.19246	0.165456	0.454971	0.562555
156034	0.887302	0.934152	0.928571	0.208437	0.195501	0.158915	0.193386
156035	0.725926	0.397189	0.0222222	0.208949	0.0829923	0.450609	0.525947
156036	0.725926	0.338538	0	0.138358	0.0468395	0.312116	0.347954
156037	0.705185	0.455686	0.16	0.298529	0.136036	0.344858	0.406155
156038	0.577778	0.395855	0.111111	0.200879	0.0795189	0.232195	0.258925
156040	0.414286	0.284718	0.0714286	0.15812	0.0450195	0	0
156041	0.750794	0.471529	0.0238095	0.104119	0.0490952	0.354187	0.417152
156042	0.569841	0.320731	0.0222222	0.185191	0.0593965	0.365925	0.418072
156043	0.733333	0.3648	0	0.174623	0.0637022	0.185529	0.215815
156044	0.8	0.330794	0	0.106133	0.0351081	0.368613	0.413134
156049	0.604167	0.316084	0.0208333	0.485616	0.153495	0.575355	0.706963
156050	0.755556	0.426207	0.0989011	0.427844	0.18235	0.644734	0.800832
156051	0.805556	0.466544	0.0430556	0.25853	0.120616	0.400102	0.518117
156052	0.422222	0.230611	0.0478632	0.197204	0.0454775	0.425779	0.539476
156053	0.611111	0.418508	0.283333	0.26401	0.11049	0.649483	0.803322
156054	0.377778	0.233507	0.0222222	0.192308	0.0449052	0.141058	0.164542
156056	0.68254	0.391969	0.0222222	0.140684	0.0551439	0.246184	0.272012
156058	0.6	0.330028	0.0222222	0.441899	0.145839	0.579538	0.674945
156059	0.622222	0.425099	0.155556	0.175468	0.0745916	0.499061	0.560281
156060	0.33956	0.138663	0	0.301053	0.0417447	0.22276	0.29443
156061	0.822222	0.493684	0.133333	0.231701	0.114387	0.331404	0.416642
156062	0.755556	0.382022	0.0444444	0.301413	0.115146	0.303898	0.373663
156063	0.209524	0.0420613	0	0.061995	0.00260759	0.746449	0.841436
156065	0.619048	0.288185	0	0.0776599	0.0223804	0.306912	0.345888
156066	0.614286	0.279881	0	0.089444	0.0250337	0.259595	0.299721
156067	0.507021	0.283248	0.0277778	0.12737	0.0360773	0.134152	0.159954
156068	0.422222	0.194294	0	0.223451	0.0434153	0.406812	0.513588
156071	0.683761	0.278619	0.00404977	0.141429	0.0394049	0.525204	0.624499
156073	0.244444	0.124457	0	0.196024	0.0243965	0.201956	0.253232
156074	0.422222	0.17939	0	0.128798	0.0231051	0.252615	0.283138
156077	0.769841	0.408736	0	0.169963	0.0694701	0.711668	0.854158
156078	0.777778	0.398339	0	0.325179	0.129531	0.758403	0.960979
156080	0.907692	0.458727	0	0.315641	0.217455	0.931798	1.12374
156084	0	0	0	0	0	0	0
156088	0.176129	0.0771403	0	0.166667	0.0128567	0	0
156089	0.601587	0.313249	0	0.241011	0.0754964	0.329371	0.405401
156090	0.795238	0.400993	0	0.311918	0.125077	0.637064	0.798167
156091	0.711111	0.449709	0.0444444	0.254978	0.114666	0.642994	0.838849
156092	0.666667	0.380982	0.0222222	0.35507	0.135275	0.45837	0.617531
156094	0.755556	0.417019	0	0.355008	0.148045	0.905228	1.17873
156095	0.0222222	0.0043669	0	0.0766008	0.000334508	0	0
156096	0	0	0	0	0	0	0
156099	0.274603	0.108738	0	0.223945	0.0243514	0.193036	0.228645
156100	0.396825	0.169959	0	0.114349	0.0194346	0.233943	0.28913
156101	0.196296	0.0852034	0	0.195159	0.0166282	0.277173	0.348913
156102	0.393162	0.132302	0	0.218922	0.0289638	0.586822	0.70482
156103	0.226984	0.0928742	0	0.0679502	0.00631082	0.0814998	0.0934491
156104	0.247619	0.0926816	0	0.161188	0.0149392	0.111878	0.141227
156106	0.666667	0.393837	0.0444444	0.240184	0.0945934	0.437029	0.610077
156108	0.0444444	0.0187328	0	0.220679	0.00413393	0.104615	0.149861
156109	0.355556	0.152719	0	0.142857	0.021817	0.173344	0.237171
156110	0.0904762	0.0350737	0	0.0767824	0.00269304	0	0
156111	0.240659	0.0798594	0	0.0672646	0.00537171	0	0
156116	0.24359	0.133156	0	0.238482	0.0317554	0.110489	0.138463
156119	0.611111	0.277305	0	0.377273	0.10462	0.608597	0.735971
156120	0.488889	0.263204	0	0.27154	0.0714704	0.350219	0.425967
156121	0.614286	0.278264	0	0.272155	0.0757307	0.636921	0.766677
156123	0.8	0.487175	0	0.118365	0.0576644	1.20084	1.33087
156124	0.933333	0.693358	0	0.133498	0.0925616	0.261116	0.303522
156125	0.0904762	0.0404924	0	0.0518639	0.00210009	0	0
156126	0.133333	0.0894075	0	0.152406	0.0136263	0.409693	0.503045
156127	0.688889	0.321069	0.0222222	0.276802	0.0888726	0.930517	1.17299
156128	0.525397	0.289758	0.0238095	0.31503	0.0912822	0.540297	0.695718
156129	0.733333	0.381941	0.0444444	0.278129	0.106229	0.963977	1.29539
156130	0.244444	0.135884	0.0222222	0.103723	0.0140944	0.255261	0.297076
156132	0.0888889	0.0415121	0	0.162308	0.00673774	0.142597	0.167797
156135	0.14359	0.0555866	0	0.201203	0.0111842	0.139481	0.170181
156137	0.642857	0.569395	0.452381	0.222635	0.126767	0.13758	0.169238
156138	0.725275	0.639098	0.501832	0.172825	0.110452	0.149097	0.174616
156140	0.409524	0.164172	0	0.116711	0.0191607	0.19073	0.226607
156142	0.111111	0.0488678	0	0.0822066	0.00401726	0.132424	0.156886
156143	0.466667	0.180267	0	0.0758368	0.0136709	0.116209	0.134907
156144	0.133333	0.0704826	0.0222222	0.0716083	0.00504714	0.115971	0.131351
156146	0.133333	0.0533415	0	0.0772383	0.00412001	0.108501	0.125827
156147	0.911111	0.566861	0.155556	0.118885	0.0673915	0.371705	0.430816
156148	0.819048	0.464645	0.115873	0.0939024	0.0436313	0.197306	0.231209
156150	0.55873	0.422633	0.238095	0.196829	0.0831865	0.374223	0.47338
156151	0.560317	0.28809	0	0.0574381	0.0165474	0.197827	0.216826
156152	0.594017	0.303635	0	0.053443	0.0162272	0.240643	0.267469
156153	0.31746	0.122399	0	0.272321	0.0333318	0.300829	0.351179
156195	0.733333	0.587588	0.387302	0.671875	0.394786	0.304773	0.369929
156196	0.888889	0.582318	0.115873	0.447115	0.260363	0.613833	0.754534
156199	0.444444	0.290174	0.0666667	0.325733	0.0945194	0.30669	0.367708
156200	0.452381	0.326227	0.157676	0.274096	0.0894175	0.474079	0.556579
156203	0.836508	0.557522	0.0769231	0.410895	0.229083	0.724953	0.839132
156204	0.839683	0.51111	0.025641	0.335607	0.171532	1.01809	1.17821
156207	0.5	0.276251	0	0.319559	0.0882785	0.489949	0.572597
156208	0.490476	0.238972	0.025641	0.337212	0.0805841	0.578891	0.609292
156209	0.6	0.497828	0.342857	0.491228	0.244547	0.857242	1.06126
156220	0.0222222	0.0043669	0	0.0711991	0.00031092	0	0
152047-1	0.939394	0.717339	0.393939	0.173743	0.124633	0.420493	0.459014
152047-2	0.333333	0.239836	0.121212	0.183572	0.0440272	0.299343	0.347327
152112-2	0.484848	0.364666	0.212121	0.210849	0.0768894	0.199411	0.238146
152251-1	0.272727	0.0861229	0	0.125883	0.0108414	0.08564	0.0982857
152251-2	0.636364	0.423074	0.212121	0.263821	0.111616	0.452363	0.562399
ZSADT	0.527919	0.280227	0.0446754	0.130564	0.0369987	0.345967	0.368082
average	0.565237	0.321576	0.0623708	0.182076	0.063928	0.367301	0.50625
