# Supplementary material for: A Salt Tolerance Evaluation Method for Sunflower (Helianthus annuus L.) at the Seed Germination Stage
Source: Sci Rep. 2020 Jun 30;10:10626. doi: 10.1038/s41598-020-67210-3 (PMC7326917; doi:10.1038/s41598-020-67210-3)
Supplement: Supplementary file 2 — Supplementary Table S2 [file 41598_2020_67210_MOESM2_ESM.xlsx]

## Sheet: MFV
Table S2 Membership function value and salt tolerance grades of 552 sunflower germplasms
Germplasms	MFV of GR	MFV of GI	MFV of GE	MFV of RL	MFV of GVI	MFV of FW	MFV of MC	Mean MFV	Grades
151003	0.545455	0.337072	0.0322581	0.236844	0.132691	0.173085	0.47573	0.276162	MST
151005	0.757576	0.256563	0	0.235114	0.10026	0.239201	0.507638	0.299479	MST
151006	0.484848	0.25911	0	0.280536	0.120817	0.287863	0.502884	0.27658	MST
151007	0.818182	0.508676	0	0.202673	0.171353	0.257455	0.526342	0.354954	MST
151009	0.424242	0.26686	0	0.336031	0.149046	0.0899385	0.494055	0.251453	MST
151010	0.409091	0.261098	0	0.23001	0.0998171	0.1594	0.534482	0.241985	MST
151013	0.424242	0.244921	0	0.169969	0.0691912	0.0598339	0.4686	0.205251	MST
151016	0.6	0.419899	0.132258	0.438956	0.306353	0.481403	0.580888	0.422822	MST
151017	0.454545	0.145112	0	0.238177	0.0574458	0.121351	0.404589	0.203031	MST
151019	0.332323	0.240614	0.0798387	0.212625	0.0850335	0	0	0.135776	SS
151020	0.469697	0.298916	0	0.3665	0.182086	0.0485444	0.415408	0.25445	MST
151021	0.606061	0.350351	0	0.293942	0.171167	0.263336	0.543451	0.31833	MST
151022	0.515152	0.145458	0	0.171918	0.0415637	0.137064	0.493634	0.21497	MST
151025	0.787879	0.520504	0.0967742	0.269738	0.233358	0.328591	0.504792	0.391662	MST
151026	0.69697	0.43243	0	0.222345	0.159808	0.258519	0.529556	0.328518	MST
151027	0.212121	0.077585	0	0.2543	0.0327929	0.0504799	0.471052	0.156904	MST
151028	0.181818	0.0784682	0	0.102068	0.0133119	0.171467	0.426163	0.139042	SS
151032	0.606061	0.355301	0	0.199919	0.118061	0.209669	0.51222	0.28589	MST
151034	0.718182	0.463723	0.0322581	0.247835	0.191019	0.335215	0.296409	0.326377	MST
151035	0.0666667	0.025042	0	0.162932	0.00678159	0.042187	0.485231	0.112692	SS
151036	0.636364	0.555859	0.419355	0.232206	0.214532	0.229326	0.526053	0.401957	MST
151037	0.727273	0.411602	0.0322581	0.383835	0.26259	0.276692	0.499887	0.370591	MST
151038	0.0909091	0.00911759	0	0.0834163	0.00126411	0.0280005	0.465018	0.096818	SS
151039	0.212121	0.118073	0.0322581	0.162345	0.0318598	0.122638	0.489999	0.167042	MST
151040	0.633333	0.635328	0.63871	0.875713	0.92473	0.260182	0.580116	0.64973	HST
151041	0.481818	0.368695	0.206452	0.292056	0.178974	0.225202	0.490354	0.320507	MST
151046	0.909091	0.696099	0.364516	0.170927	0.19776	0.180638	0.514485	0.433359	ST
151049	0.848485	0.393908	0	0.249078	0.163075	0.486994	0.509016	0.378651	MST
151051	0.939394	0.463857	0	0.307995	0.237456	0.484385	0.526531	0.422803	MST
151056	0.845455	0.562527	0.132258	0.18718	0.180718	0.45447	0.527667	0.412896	MST
151057	0.973401	0.700607	0.321505	0.223993	0.260834	0.806673	0.560846	0.549694	HST
151058	0.190909	0.0499416	0	0.323609	0.026862	0.123959	0.517758	0.176149	MST
151059	0.124242	0.036334	0	0.377651	0.0228065	0.0967889	0.56141	0.174176	MST
151061	0.545455	0.227225	0	0.224255	0.0846942	0.27671	0.516914	0.267893	MST
151064	0.878788	0.552782	0	0.148837	0.136748	0.399867	0.540258	0.379612	MST
151066	0.666667	0.298886	0	0.140748	0.0699202	0.39647	0.481594	0.293469	MST
151068	0.789394	0.414179	0	0.26022	0.179137	0.529452	0.504119	0.382357	MST
151069	0.706061	0.533883	0.241935	0.179068	0.158898	0.295286	0.505383	0.374359	MST
151070	0.69697	0.491999	0.135484	0.190377	0.155681	0.092257	0.462733	0.317929	MST
151071	0.545455	0.307206	0	0.209014	0.106724	0.333937	0.525565	0.2897	MST
151072	0.107407	0.0440265	0	0.200367	0.0146621	0.0160857	0.522206	0.129251	SS
151074	0.466667	0.204028	0	0.169555	0.0574985	0.229981	0.514204	0.234562	MST
151075	0.454545	0.271961	0.0322581	0.173494	0.0807562	0.267674	0.52364	0.257761	MST
151076	0.878788	0.61122	0.225806	0.224446	0.228016	0.497234	0.507951	0.453352	ST
151077	0.787879	0.45919	0.0645161	0.298793	0.228043	0.592187	0.523969	0.422082	MST
151078	0.30303	0.168675	0	0.205522	0.0576191	0.093786	0.469108	0.185392	MST
151081	0.787879	0.332051	0.0322581	0.196581	0.108493	0.564217	0.508329	0.361401	MST
151082	1	1	1	0.176697	0.293686	0.660167	0.539203	0.667108	HST
151083	0.545455	0.261133	0	0.128824	0.0559132	0.220355	0.509765	0.245921	MST
151086	0.339394	0.101695	0	0.109923	0.0185799	0.137802	0.52194	0.175619	MST
151088	0.278788	0.0808873	0	0.0943443	0.0126839	0.161016	0.454821	0.154649	MST
151090	0.618182	0.375291	0.167742	0.236447	0.147489	0.506302	0.529934	0.36877	MST
151092	0.69697	0.635866	0.580645	0.267741	0.282967	0.388573	0.559117	0.487411	ST
151093	0.727273	0.27159	0	0.149844	0.0676406	0.319041	0.484194	0.288512	MST
151098	0.727273	0.402627	0.0322581	0.182707	0.122268	0.303572	0.482553	0.321894	MST
151101	0.909091	0.56586	0.129032	0.196014	0.184354	0.596258	0.496494	0.439586	ST
151102	0.393939	0.202524	0	0.187417	0.0630873	0.217185	0.480039	0.220599	MST
151103	0.636364	0.278827	0	0.183828	0.0851926	0.256954	0.484037	0.275029	MST
151104	0.736364	0.565311	0.38871	0.266178	0.250101	0.322332	0.512448	0.434492	ST
151105	0.637374	0.37912	0.0322581	0.223219	0.140658	0.849387	0.604799	0.409545	MST
151106	0.560606	0.324515	0.0677419	0.176989	0.095463	0.127656	0.476818	0.261398	MST
151108	0.681818	0.328162	0	0.161763	0.0882312	0.0340765	0.570985	0.266434	MST
151114	0.515152	0.188022	0	0.145239	0.0453887	0.150191	0.391495	0.20507	MST
151115	0.687879	0.493726	0.164516	0.20598	0.169031	0.140102	0.547433	0.344095	MST
151116	0.757576	0.656039	0.516129	0.284894	0.310648	0.409431	0.507227	0.491706	ST
151118	0.484848	0.266291	0.0967742	0.262904	0.116361	0.446758	0.506862	0.311543	MST
151120	0.727273	0.395646	0	0.209137	0.137528	0.237698	0.526719	0.319143	MST
151121	0.154545	0.0752742	0	0.0647737	0.00810402	0	0	0.0432425	HSS
151122	0.787879	0.537482	0.129032	0.230293	0.205731	0.250834	0.483352	0.374943	MST
151124	0.363636	0.248682	0	0.20984	0.0867337	0.135368	0.552761	0.228146	MST
151127	0.387879	0.218258	0	0.283281	0.102764	0.192886	0.513387	0.242636	MST
151129	0.1	0.0563211	0	0.376425	0.0352375	0.0234298	0.52483	0.159463	MST
151130	0.727273	0.445508	0.0322581	0.210922	0.156183	0.199123	0.500156	0.324489	MST
151131	0.606061	0.329373	0	0.161997	0.0886848	0.134791	0.521912	0.26326	MST
151132	0.909091	0.514004	0	0.251508	0.214869	0.324579	0.469939	0.383427	MST
151134	0.639394	0.369487	0	0.275149	0.168975	0.513974	0.551011	0.359713	MST
151135	0.587879	0.393726	0.0645161	0.188005	0.123032	0.404557	0.469181	0.318699	MST
151138	0.333333	0.247571	0.129032	0.492398	0.202615	0.138938	0.399482	0.277624	MST
151141	0.727273	0.498659	0.1	0.131209	0.108749	0.328972	0.510219	0.343583	MST
151142	0.363636	0.119241	0	0.117723	0.0233315	0.189917	0.453579	0.181061	MST
151143	0.636364	0.374362	0	0.283886	0.176641	0.172732	0.490514	0.304928	MST
151144	0.0606061	0.0500898	0.0322581	0.0643653	0.00535866	0	0	0.0303826	HSS
151145	0.727273	0.540246	0.258065	0.289316	0.259788	0.48592	0.545106	0.443673	ST
151146	0.258249	0.181431	0.0394265	0.232391	0.070079	0.0461109	0.508942	0.190947	MST
151147	0.0909091	0.0571844	0	0.142851	0.0135774	0	0	0.0435031	HSS
151148	0.969697	0.909138	0.806452	0.214651	0.324353	0.34781	0.527512	0.585659	HST
151153	0.787879	0.519532	0.0645161	0.39	0.336769	0.378145	0.541021	0.431123	ST
151155	0.0606061	0.0127931	0	0.184404	0.00392105	0.185181	0.543565	0.141496	SS
151156	0.969697	0.621933	0.0645161	0.150576	0.155652	0.445271	0.475329	0.411854	MST
151157	0.909091	0.631678	0.193548	0.146148	0.153442	0.518657	0.472236	0.432114	ST
151159	0.466667	0.271607	0	0.160064	0.0722587	0.14686	0.44903	0.223784	MST
151160	0.333333	0.182157	0.0354839	0.238201	0.0721181	0.115366	0.60232	0.225568	MST
151161	0.787879	0.33604	0	0.337918	0.188737	0.354025	0.524988	0.36137	MST
152002	0.121212	0.0313702	0	0.130437	0.00680101	0.0319142	0.0261775	0.0497017	HSS
152003	0.606061	0.381229	0.0322581	0.194906	0.1235	0.242661	0.20221	0.254689	MST
152005	0.424242	0.283893	0.0677419	0.360152	0.16994	0.275347	0.23948	0.260114	MST
152007	0.342424	0.255543	0.1	0.337944	0.143537	0.191072	0.169221	0.219963	MST
152008	0.454545	0.30088	0.129032	0.344166	0.172114	0.332331	0.319881	0.293279	MST
152010	0.5	0.289583	0	0.172623	0.0830858	0.303385	0.25452	0.229028	MST
152011	0.188552	0.0681256	0	0.150417	0.0170319	0.103319	0.0940318	0.0887826	SS
152012	0.030303	0.00170955	0	0.0854288	0.00024274	0	0	0.016812	HSS
152013	0.454545	0.281933	0.0322581	0.153474	0.0719176	0.318002	0.277308	0.227063	MST
152014	0.211785	0.0869023	0	0.4439	0.0641169	0.141538	0.143375	0.155945	MST
152015	0.636364	0.376357	0	0.215431	0.134761	0.352611	0.304272	0.288542	MST
152016	0.333333	0.158784	0	0.229546	0.0605803	0.134329	0.116685	0.147608	MST
152018	0.242424	0.0852779	0	0.11526	0.0163369	0.0897231	0.0762179	0.08932	SS
152019	0.242424	0.0888211	0	0.211786	0.0312657	0.0746846	0.0614021	0.101483	SS
152020	0.0909091	0.0288629	0	0.434536	0.0208459	0.065402	0.0607374	0.100185	SS
152021	0	0	0	0	0	0	0	0	HSS
152022	0.393939	0.103599	0	0.166597	0.0286865	0.0937871	0.0789493	0.123651	SS
152023	0.0636364	0.0231359	0	0.381305	0.0146627	0.04517	0.042104	0.0814306	SS
152024	0.0909091	0.051201	0	0.180409	0.0153529	0	0	0.0482674	HSS
152026	0.606061	0.27632	0.0322581	0.142747	0.0655594	0.230531	0.192881	0.220908	MST
152029	0.969697	0.59062	0.129032	0.380181	0.373211	0.424688	0.367518	0.462135	ST
152030	0.575758	0.265236	0	0.238579	0.105177	0.205369	0.175193	0.223616	MST
152031	0.666667	0.248426	0	0.239523	0.0989007	0.230841	0.189327	0.239098	MST
152034	0.848485	0.405676	0.0322581	0.372619	0.251246	0.45222	0.39311	0.393659	MST
152035	0.684848	0.337647	0	0.320099	0.17964	0.240846	0.201908	0.280713	MST
152038	0.670034	0.339697	0	0.255066	0.144012	0.269028	0.223438	0.271611	MST
152044	0.363636	0.186854	0.0322581	0.160941	0.0499831	0.050047	0.0435472	0.126752	SS
152046	0.575758	0.366541	0.0677419	0.330115	0.201114	0.109972	0.0992732	0.250073	MST
152050	0.233766	0.149158	0	0.34304	0.0850443	0.0694344	0.064647	0.135013	SS
152054	0.151515	0.0594068	0	0.225896	0.0223049	0.0520167	0.046712	0.0796931	SS
152055	0.181818	0.0924296	0	0.13543	0.0208056	0.0790591	0.0671891	0.0823902	SS
152056	0.242424	0.11847	0	0.226603	0.0446201	0.0750758	0.0686533	0.110835	SS
152057	0.030303	0.0090891	0	0.155603	0.00235068	0	0	0.0281922	HSS
152058	0.181818	0.0608762	0	0.166989	0.0168963	0.0864163	0.0728145	0.0836872	SS
152059	0.0606061	0.0151865	0	0.147612	0.00372592	0.0351062	0.0298051	0.0417202	HSS
152061	0.0606061	0.217579	0	0.172885	0.0625215	0	0	0.0733702	SS
152062	0.181818	0.0822617	0	0.617047	0.0843668	0.364854	0.395536	0.246555	MST
152067	0.727273	0.613044	0.451613	0.826071	0.841713	0.305044	0.285902	0.578666	HST
152068	0.181818	0.0904351	0	0.205824	0.0309377	0.0479857	0.0439402	0.0858487	SS
152069	0.0909091	0.0228794	0	0.167886	0.00638432	0	0	0.0411512	HSS
152071	0.393939	0.246845	0	0.217743	0.0893356	0.213982	0.185043	0.192413	MST
152075	0.393939	0.210602	0	0.217583	0.0761628	0.189372	0.157312	0.177853	MST
152076	0.575758	0.34681	0.0322581	0.224326	0.129309	0.191804	0.162444	0.23753	MST
152077	0.030303	0.013078	0	0.0734222	0.00159597	0	0	0.0169142	HSS
152078	0.154545	0.10918	0.0645161	0.317292	0.0575782	0.145132	0.146163	0.142058	SS
152079	0.272727	0.123686	0	0.498012	0.10238	0.112177	0.11664	0.175089	MST
152082	0.333333	0.178762	0	0.387722	0.115199	0.147527	0.145774	0.186902	MST
152084	0.424242	0.278827	0.0645161	0.394644	0.182893	0.150718	0.139587	0.233633	MST
152087	0.184848	0.0462546	0	0.536716	0.0412624	0.188687	0.189111	0.169554	MST
152088	0.0909091	0.0392341	0	0.284927	0.0185803	0.054059	0.0481858	0.0765564	SS
152089	0.166667	0.111997	0.0354839	0.359168	0.0668589	0	0	0.105739	SS
152092	0.124242	0.0789931	0	0.146424	0.0192245	0.0890867	0.118147	0.0823025	SS
152094	0	0	0	0	0	0	0	0	HSS
152096	0.030303	0.00177166	0	0.105773	0.000311466	0	0	0.019737	HSS
152097	0.0606061	0.0251588	0	0.511992	0.0214096	0	0	0.0884524	SS
152101	0.727273	0.517309	0.16129	0.261439	0.224789	0.535603	0.455019	0.411817	MST
152103	0.415152	0.306819	0.107168	0.445623	0.227251	0.565658	0.507873	0.367935	MST
152104	0.127273	0.0817403	0	0.467477	0.0635115	0	0	0.105715	SS
152106	0.969697	0.609967	0	0.222295	0.225368	0.348878	0.286172	0.380339	MST
152108	0.515152	0.266405	0	0.216273	0.0957632	0.213634	0.174094	0.211617	MST
152109	0.818182	0.552554	0.129032	0.343526	0.315493	0.292903	0.247985	0.385668	MST
152113	0.781818	0.440129	0.0354839	0.296467	0.216876	0.330963	0.267943	0.338526	MST
152114	0.757576	0.473146	0.0322581	0.212493	0.167107	0.29422	0.239843	0.310949	MST
152118	0.811448	0.50998	0.0645161	0.570471	0.483551	0.494339	0.41609	0.478628	ST
152119	0.636364	0.370374	0	0.206315	0.127007	0.305377	0.252781	0.271174	MST
152120	0.30303	0.180642	0	0.22794	0.0684375	0.1313	0.111681	0.146147	MST
152123	0.848485	0.507793	0.0645161	0.156302	0.131919	0.216174	0.184619	0.301401	MST
152124	0.30303	0.146936	0	0.134029	0.0327327	0.122395	0.105926	0.120721	SS
152125	0.848485	0.525743	0.0322581	0.219987	0.192232	0.361245	0.318147	0.356871	MST
152126	0.272727	0.171553	0	0.208486	0.0594471	0.0573226	0.0474615	0.116714	SS
152128	0.727273	0.447503	0	0.284092	0.211305	0.448844	0.380772	0.357113	MST
152131	0.69697	0.522181	0.225806	0.240034	0.208329	0.272573	0.236807	0.343243	MST
152132	0.545455	0.342109	0.0322581	0.281306	0.159955	0.189448	0.166799	0.245333	MST
152133	0.248485	0.161914	0	0.373075	0.100401	0.0359601	0.0313817	0.135888	SS
152136	0.575758	0.401966	0.1	0.277482	0.185387	0.124826	0.105449	0.252981	MST
152138	0.757576	0.450608	0	0.30878	0.231262	0.295389	0.240336	0.326279	MST
152139	0.872727	0.520449	0	0.258212	0.223363	0.500361	0.424029	0.399877	MST
152141	0.545455	0.369034	0.0967742	0.52093	0.319523	0.189101	0.15939	0.314315	MST
152142	0.666667	0.419352	0	0.206512	0.143939	0.243509	0.200571	0.26865	MST
152146	0.484848	0.424652	0.322581	0.455267	0.321332	0.341819	0.304254	0.37925	MST
152150	0.848485	0.533721	0	0.26572	0.235718	0.318998	0.277009	0.354236	MST
152151	0.666667	0.389435	0	0.214459	0.138814	0.246579	0.207252	0.266172	MST
152153	0.848485	0.495826	0	0.200024	0.164841	0.491639	0.415782	0.3738	MST
152154	0.787879	0.485626	0	0.230645	0.186166	0.483238	0.40854	0.368871	MST
152155	0.636364	0.400291	0	0.376518	0.250505	0.242539	0.209304	0.302217	MST
152157	0.545455	0.315184	0	0.181605	0.0951365	0.108271	0.0972749	0.191847	MST
152158	0.727273	0.4368	0	0.298567	0.21676	0.191106	0.167504	0.291144	MST
152159	0.69697	0.443262	0	0.203695	0.15007	0.244026	0.203499	0.27736	MST
152160	0.787879	0.489614	0	0.239581	0.194968	0.489177	0.428689	0.375701	MST
152161	0.939394	0.590905	0	0.209053	0.210324	0.609729	0.546585	0.443713	ST
152162	0.515152	0.314072	0	0.241527	0.126081	0.218191	0.194498	0.229932	MST
152163	0.545455	0.299228	0	0.161887	0.0805136	0.192336	0.170485	0.207129	MST
152164	0.636364	0.376357	0	0.252085	0.15769	0.171151	0.154085	0.249676	MST
152165	0.272727	0.0929709	0	0.245644	0.0379584	0.1464	0.127054	0.131822	SS
152167	0.334848	0.210629	0	0.349981	0.122523	0.0646004	0.0583179	0.162986	MST
152169	0.454545	0.257999	0	0.39901	0.171103	0.0521014	0.048726	0.197641	MST
152170	0.0909091	0.0571844	0	0.138755	0.013188	0.033836	0.0302277	0.0520143	HSS
152171	0.121212	0.0513149	0	0.149033	0.0127111	0.0441161	0.0377266	0.0594449	SS
152173	0.765152	0.578027	0.467742	0.210824	0.202546	0.20577	0.46375	0.413402	MST
152174	0.787879	0.491609	0.0322581	0.145669	0.119026	0.243482	0.203278	0.289029	MST
152176	0.909091	0.655612	0.258065	0.174199	0.189822	0.343405	0.289039	0.402747	MST
152178	0.371212	0.226552	0	0.332381	0.125158	0.274461	0.263249	0.227573	MST
152180	0.787879	0.507565	0.0322581	0.336396	0.283791	0.394527	0.344708	0.383875	MST
152181	0.727273	0.499359	0.129032	0.424852	0.352619	0.229519	0.210296	0.367564	MST
152182	0.636364	0.436191	0.0967742	0.348157	0.252411	0.193585	0.17054	0.30486	MST
152183	0.424242	0.225648	0	0.0953993	0.0357793	0.134271	0.112578	0.146845	MST
152185	0.909091	0.56586	0	0.293708	0.276236	0.438681	0.378091	0.40881	MST
152186	0.49697	0.193837	0	0.165629	0.0533615	0.292749	0.261097	0.209092	MST
152188	0.333333	0.209676	0	0.160383	0.0558937	0.0880977	0.0763627	0.131964	SS
152189	0.418182	0.277538	0.0322581	0.18972	0.0875166	0.265992	0.227295	0.214072	MST
152192	0.775758	0.414577	0	0.204141	0.140666	0.306714	0.248271	0.29859	MST
152195	0.575758	0.274411	0	0.158613	0.0723427	0.35594	0.304487	0.248793	MST
152196	0.336364	0.199615	0	0.313002	0.103848	0.172666	0.165304	0.1844	MST
152197	0.939394	0.539049	0.00460633	0.152804	0.136905	0.412322	0.33694	0.360289	MST
152198	0.483333	0.262146	0	0.126596	0.0551595	0.213092	0.175892	0.188031	MST
152199	0.727273	0.304898	0.0322581	0.166297	0.0842739	0.250442	0.213369	0.254116	MST
152200	0.454545	0.214121	0.0322581	0.238343	0.0848237	0.255838	0.231649	0.21594	MST
152203	0.848485	0.432003	0	0.308665	0.221631	0.455629	0.399995	0.380915	MST
152204	0.666667	0.253013	0	0.369251	0.155282	0.505242	0.468877	0.345476	MST
152206	0.848485	0.455936	0	0.357172	0.270668	0.666391	0.609646	0.458328	ST
152207	0.545455	0.12172	0	0.136132	0.0275407	0.19935	0.161224	0.170203	MST
152209	0.878788	0.434396	0.0322581	0.24744	0.178654	0.605847	0.508243	0.412232	MST
152210	0.781818	0.387214	0	0.444049	0.285784	0.529983	0.467891	0.41382	MST
152211	0.878788	0.453059	0	0.23835	0.179484	0.459115	0.380318	0.369873	MST
152212	0.636364	0.244323	0	0.312876	0.127055	0.340011	0.292041	0.278953	MST
152213	0.909091	0.427843	0	0.254805	0.181196	0.539388	0.452655	0.394997	MST
152214	0.939394	0.383081	0	0.172779	0.110011	0.673817	0.549146	0.404033	MST
152215	0.666667	0.191783	0	0.394839	0.125859	0.30887	0.277927	0.280849	MST
152216	0.0606061	0.003514	0	0.195716	0.0011431	0.0471302	0.0412354	0.0499064	HSS
152217	0.909091	0.370067	0	0.303463	0.186656	0.539783	0.469258	0.396903	MST
152218	0.848485	0.434097	0	0.294576	0.212539	0.308766	0.247817	0.335183	MST
152219	0.575758	0.226055	0	0.177122	0.0665489	0.408966	0.350536	0.257855	MST
152220	0.815152	0.415722	0	0.289266	0.199874	0.612781	0.549201	0.411714	MST
152222	1	0.540075	0	0.21702	0.194809	0.485353	0.398568	0.405118	MST
152223	0.969697	0.452403	0	0.274329	0.206278	0.505524	0.437838	0.406581	MST
152224	0.757576	0.381799	0	0.333476	0.211619	0.432105	0.382709	0.35704	MST
152225	0.515152	0.143346	0	0.197388	0.0470285	0.333862	0.288141	0.217845	MST
152226	1	0.629028	0	0.239648	0.250553	0.504256	0.41689	0.434339	ST
152229	0.642424	0.361107	0	0.27289	0.163787	0.386359	0.338831	0.309342	MST
152230	0.969697	0.452989	0.0322581	0.156561	0.117876	0.46801	0.406883	0.372039	MST
152232	0.575758	0.342865	0.0677419	0.263418	0.150115	0.328604	0.29278	0.288755	MST
152233	0.575758	0.270422	0	0.219477	0.0986477	0.301953	0.263312	0.247081	MST
152234	0.757576	0.240191	0	0.184445	0.0736342	0.28822	0.238692	0.25468	MST
152235	1	0.680884	0.225806	0.23899	0.270464	0.520573	0.456728	0.484778	ST
152236	0.848485	0.445964	0	0.29894	0.221584	0.392826	0.343498	0.364471	MST
152237	0.0909091	0.0224806	0	0.121172	0.00452757	0.022595	0.0194501	0.0401621	HSS
152240	0.636364	0.319514	0	0.584042	0.310163	0.420615	0.413884	0.383512	MST
152246	0.515152	0.283158	0.0322581	0.205115	0.0965342	0.267615	0.230217	0.232864	MST
152247	0.660606	0.355107	0	0.207221	0.122306	0.277738	0.237594	0.265796	MST
152249	0.587879	0.306568	0.0677419	0.25221	0.128512	0.30155	0.260095	0.272079	MST
152250	0.190909	0.073616	0	0.109439	0.0133906	0.052461	0.0444711	0.0691838	SS
152252	0.727273	0.400633	0.0967742	0.233308	0.155357	0.277782	0.23395	0.303582	MST
152253	0.848485	0.438983	0.0322581	0.412775	0.301174	0.586251	0.522189	0.448874	ST
152254	0.727273	0.386671	0	0.344452	0.221374	0.612594	0.5533	0.406523	MST
152257	0.151515	0.0516504	0	0.287339	0.0246675	0.118911	0.0976104	0.104528	SS
152258	0.372727	0.177414	0	0.346233	0.102097	0.256762	0.222093	0.211047	MST
152259	0.939394	0.746474	0.419355	0.364948	0.452794	0.822555	0.732386	0.639701	HST
152260	0.878788	0.548072	0.167742	0.320587	0.292038	0.947515	1	0.593535	HST
152261	0.454545	0.229155	0	0.220609	0.0840247	0.278037	0.244816	0.215884	MST
152263	1	0.523632	0.0677419	0.337463	0.293702	0.605559	0.578248	0.486621	ST
152265	0.393939	0.184048	0	0.286019	0.0874943	0.197443	0.185537	0.19064	MST
152267	0.0969697	0.261641	0	0.291789	0.12689	0.0359097	0.0320423	0.120749	SS
152268	0.484848	0.182323	0	0.268398	0.0813349	0.37559	0.3254	0.245413	MST
152269	0.751515	0.560082	0.267742	0.34738	0.323379	0.302587	0.277068	0.404251	MST
152270	0.560606	0.274653	0.0645161	0.187267	0.0854872	0.476412	0.429496	0.29692	MST
152271	0.909091	0.720432	0.451613	0.423924	0.507617	0.663106	0.594892	0.610096	HST
152272	0.30303	0.178648	0.0322581	0.22312	0.0662507	0.162253	0.136878	0.157491	MST
152273	0.212121	0.0935408	0.0322581	0.207513	0.0322628	0.315078	0.266824	0.165657	MST
152274	0.636364	0.280223	0.129032	0.292595	0.136278	0.429636	0.375388	0.325645	MST
152275	0.878788	0.494943	0	0.292595	0.2407	0.0339334	0.0299966	0.281565	MST
152276	0.666667	0.258598	0	0.33976	0.146033	0.438552	0.407592	0.322457	MST
152277	0.515152	0.194902	0	0.554235	0.179542	0.462017	0.424834	0.332954	MST
152278	0.5633	0.255976	0	0.356	0.151462	0.426139	0.374587	0.303923	MST
152280	0.909091	0.448785	0	0.376942	0.281169	0.539642	0.508987	0.437802	ST
152281	0.329966	0.124012	0	0.296897	0.0611962	0.200749	0.181104	0.170561	MST
152282	0.242424	0.0892669	0	0.316383	0.0469418	0.156344	0.139237	0.141514	SS
152283	1	0.695577	0.23853	0.546919	0.6323	0.499289	0.50738	0.588571	HST
152284	0.939394	0.539049	0.0645161	0.33244	0.297849	0.373314	0.322522	0.409869	MST
152285	0.933333	0.482981	0	0.407683	0.327272	0.592354	0.51288	0.465215	ST
152286	0.636364	0.199447	0	0.297149	0.098505	0.247606	0.212943	0.241716	MST
152288	0.212121	0.0995242	0	0.201072	0.0332611	0.0963481	0.0833638	0.10367	SS
152289	0.757576	0.429267	0.0645161	0.354202	0.252717	0.460476	0.432535	0.393041	MST
152290	0.939394	0.68664	0.354839	0.510704	0.582846	0.47083	0.419791	0.566435	HST
152291	0.727273	0.435536	0.0645161	0.310065	0.224456	0.341408	0.298016	0.343038	MST
152292	0.363636	0.194831	0	0.312826	0.101302	0.183171	0.151836	0.1868	MST
152294	0.121212	0.0202012	0	0.225356	0.00756659	0.105653	0.09531	0.0821855	SS
152296	0.660606	0.344537	0	0.333014	0.190701	0.488856	0.415385	0.347585	MST
152299	0.693939	0.272283	0	0.387843	0.175522	0.567558	0.521579	0.374103	MST
152300	0.648485	0.51083	0.277419	0.35378	0.300376	0.402034	0.33254	0.403638	MST
152302	0.218182	0.0724221	0	0.200384	0.0241207	0.122435	0.102893	0.105777	SS
152304	0.936364	0.538798	0	0.374126	0.335042	0.514856	0.437667	0.448122	ST
152305	0.757576	0.44778	0.0394265	0.250969	0.186784	0.371114	0.303706	0.336765	MST
152306	0.666667	0.448575	0.103226	0.26548	0.197935	0.454979	0.380033	0.359556	MST
152307	0.666667	0.349184	0	0.382471	0.221977	0.253153	0.216538	0.29857	MST
152314	0.787879	0.446636	0	0.689396	0.511773	0.746314	0.681612	0.551944	HST
152316	0.727273	0.356754	0	0.341682	0.202603	0.320114	0.266185	0.316373	MST
152317	0.787879	0.358977	0	0.269259	0.160654	0.321054	0.262716	0.308648	MST
152318	0.272727	0.0760179	0	0.240848	0.0304309	0.20172	0.169018	0.141537	SS
152323	0.606061	0.314614	0.0322581	0.292215	0.152805	0.307698	0.266658	0.281758	MST
152328	0.454545	0.291905	0.0322581	0.43249	0.209833	0.251609	0.226394	0.271291	MST
152333	0.969697	0.574066	0	0.362785	0.346152	0.552374	0.502924	0.472571	ST
152335	0.548822	0.333257	0	0.533792	0.29567	0.421864	0.395261	0.361238	MST
152336	0.878788	0.540815	0	0.334922	0.301057	0.424177	0.368474	0.406891	MST
152337	0.848485	0.397698	0	0.460387	0.304321	0.829626	0.749768	0.512898	ST
152340	0.878788	0.386158	0	0.417242	0.267799	0.681193	0.613212	0.463485	ST
152342	0.666667	0.300681	0	0.208894	0.104397	0.129388	0.115067	0.217871	MST
152344	0.757576	0.499552	0.0677419	0.309547	0.257018	0.634104	0.589572	0.445016	ST
152346	0.969697	0.479329	0.0645161	0.369015	0.29399	0.655184	0.578142	0.487125	ST
152348	0.839394	0.502374	0.0716846	0.301417	0.251681	0.276904	0.232624	0.353726	MST
152350	0.969697	0.354571	0	0.212946	0.125496	0.801643	0.71416	0.454073	ST
152358	0.545455	0.200103	0	0.255415	0.0849483	0.347796	0.292188	0.246558	MST
152362	0.69697	0.388552	0.0322581	0.28092	0.181421	0.293135	0.241907	0.302166	MST
152366	0.0909091	0.0135054	0	0.186715	0.00419125	0.0450605	0.0402627	0.0543778	SS
152367	0.0909091	0.0158988	0	0.154677	0.00408738	0.041166	0.0351529	0.0488416	HSS
152371	0.630303	0.245457	0	0.317514	0.381526	0.262232	0.243195	0.297175	MST
152373	0.69697	0.462347	0.129032	0.35315	0.271383	0.383899	0.330303	0.375298	MST
152374	0.818182	0.682195	0.451613	0.343018	0.388938	0.48783	0.427183	0.514137	ST
152376	0.151515	0.0673847	0	0.300286	0.0330773	0.0956421	0.0880011	0.105129	SS
152377	0.469697	0.374434	0.264516	0.193651	0.120517	0.240186	0.208747	0.267393	MST
152378	0.606061	0.405163	0.129032	0.216037	0.145483	0.223153	0.192284	0.273888	MST
152379	0.121212	0.10018	0.0645161	0.261336	0.0435145	0.0459979	0.0381944	0.0964215	SS
152380	0.0606061	0.0381229	0	0.17856	0.0116283	0.0620396	0.0525896	0.0576495	SS
152383	0.575758	0.433969	0.193548	0.23726	0.171135	0.275014	0.233259	0.302849	MST
152384	0.281818	0.142767	0	0.126686	0.0300617	0.126416	0.105723	0.11621	SS
152385	0.0606061	0.0347323	0.0322581	0.174844	0.0100934	0.0334927	0.0276962	0.0533889	SS
152388	0.121212	0.0335641	0	0.282665	0.0157689	0.0535687	0.0441026	0.0786973	SS
152389	0.174747	0.090518	0	0.275667	0.041474	0.165603	0.160892	0.129843	SS
152390	0.421212	0.431293	0.13871	0.236913	0.169831	0.267379	0.231714	0.271007	MST
152392	0.757576	0.473146	0.129032	0.194676	0.153096	0.240979	0.203431	0.307419	MST
152393	0.636364	0.393908	0.0645161	0.297674	0.194891	0.257218	0.225775	0.295764	MST
152394	0.621212	0.39076	0	0.224715	0.145948	0.39979	0.347034	0.304208	MST
152396	0.283333	0.200164	0.0591398	0.60809	0.202306	0	0	0.19329	MST
152399	0.578788	0.452628	0.23871	0.298781	0.224776	0.192794	0.167016	0.307642	MST
152400	1	0.638003	0.129032	0.259771	0.275466	0.434346	0.361594	0.442602	ST
152402	1	0.73673	0.290323	0.314485	0.398553	0.487825	0.402662	0.518654	ST
152403	0.724242	0.454472	0.0354839	0.314848	0.237828	0.283865	0.262862	0.330515	MST
152405	0.606061	0.342337	0	0.227711	0.129567	0.30516	0.278969	0.269972	MST
152406	0.727273	0.429153	0	0.149988	0.106986	0.227099	0.201424	0.263132	MST
152407	0.363636	0.240704	0.0322581	0.270498	0.108219	0.147833	0.132269	0.18506	MST
152408	0.363636	0.228737	0	0.163566	0.0621849	0.108225	0.0924241	0.145539	MST
152409	0.272727	0.171553	0	0.175265	0.0499745	0.114875	0.0959253	0.12576	SS
152413	0.484848	0.222711	0	0.217579	0.0805405	0.313633	0.288857	0.229738	MST
152414	0.557576	0.274343	0.0322581	0.228516	0.104199	0.309306	0.283234	0.255633	MST
152416	0.909091	0.417272	0	0.208052	0.144293	0.515101	0.439768	0.376225	MST
152420	0.848485	0.349232	0.0322581	0.327816	0.190283	0.66323	0.590807	0.428873	MST
152422	0.969697	0.377611	0	0.326822	0.205121	0.55404	0.552909	0.4266	MST
152424	0.939394	0.466251	0	0.317633	0.24615	0.544483	0.505486	0.431342	ST
152428	0.409091	0.136066	0	0.312422	0.0706555	0.142021	0.126828	0.171012	MST
152430	0.121212	0.0373536	0	0.0734339	0.00455916	0.119119	0.102777	0.0654936	SS
152431	0.787879	0.471664	0.0322581	0.126586	0.0992367	0.424821	0.360577	0.329003	MST
152432	0.939394	0.572955	0.0645161	0.302054	0.287647	0.53021	0.434823	0.447371	ST
152434	0.787879	0.457703	0.0322581	0.253787	0.193067	0.420348	0.351411	0.356636	MST
152436	0.939394	0.45927	0	0.20455	0.156143	0.323439	0.267802	0.3358	MST
152437	0.818182	0.41354	0	0.164029	0.112744	0.725283	0.652122	0.412271	MST
152438	0.687879	0.333769	0	0.230312	0.127767	0.36635	0.309195	0.29361	MST
152439	0.727273	0.387988	0	0.276101	0.17805	0.384675	0.331158	0.326464	MST
152440	0.560606	0.280637	0	0.216668	0.101063	0.356611	0.311108	0.260956	MST
152441	0.372727	0.190801	0	0.187582	0.421684	0.126343	0.107074	0.200887	MST
152443	0.181818	0.0824572	0	0.189997	0.0260394	0.117917	0.1034	0.100233	SS
152444	0.879461	0.512879	0	0.242423	0.206654	0.490248	0.41675	0.392631	MST
152447	0.272727	0.0979571	0	0.160045	0.0260575	0.12862	0.106628	0.113148	SS
152448	0.778788	0.435131	0.0354839	0.167405	0.121072	0.239667	0.207438	0.283569	MST
152450	0.969697	0.50426	0	0.182099	0.152622	0.364859	0.297229	0.352966	MST
152451	0.533333	0.283526	0	0.270858	0.127641	0.338945	0.312797	0.266728	MST
152452	1	0.832464	0.548387	0.417696	0.577938	0.551433	0.488003	0.630846	HST
152453	0.424242	0.229963	0	0.155055	0.059265	0.219669	0.18371	0.181701	MST
152454	0.630303	0.360578	0	0.143033	0.0857217	0.192183	0.174963	0.226683	MST
152456	0.424242	0.12697	0	0.232665	0.0491008	0.326249	0.293373	0.207514	MST
152457	0.484848	0.129047	0	0.190474	0.0408544	0.384667	0.340208	0.2243	MST
152458	0.625926	0.301539	0	0.262323	0.131472	0.269546	0.231385	0.260313	MST
152459	0.154545	0.064393	0	0.198877	0.0222295	0.146489	0.131746	0.102611	SS
152463	0.757576	0.554321	0.225806	0.317258	0.2923	0.441866	0.386556	0.425098	MST
152464	0.781145	0.565091	0.240143	0.213356	0.200391	0.344225	0.291112	0.376495	MST
152466	0.636364	0.400291	0	0.247107	0.164406	0.332435	0.275351	0.293708	MST
152467	0.636364	0.324102	0	0.202488	0.109078	0.276508	0.232809	0.254478	MST
152469	0.484848	0.194689	0.0322581	0.18663	0.0603917	0.226844	0.190096	0.196537	MST
152470	0.242424	0.142519	0	0.16818	0.0398386	0.171455	0.147197	0.13023	SS
152471	0.242424	0.129555	0	0.231085	0.0497603	0.237116	0.207023	0.156709	MST
152476	0.939394	0.558994	0	0.334665	0.310937	0.731632	0.656999	0.50466	ST
152477	0.606061	0.502892	0.354839	0.16303	0.13627	0.383748	0.365318	0.35888	MST
152478	0.875758	0.803975	0.732258	0.171715	0.22946	0.373675	0.307722	0.499223	ST
152479	0.0606061	0.00780694	0	0.140562	0.430611	0.0226579	0.0193138	0.0973653	SS
152481	0.787879	0.379114	0	0.17977	0.113277	0.432244	0.35154	0.320546	MST
152482	0.784848	0.45819	0	0.357209	0.272034	0.42374	0.371343	0.381052	MST
152484	0.59697	0.368929	0	0.20848	0.127839	0.189584	0.157661	0.235638	MST
152485	0.815152	0.631225	0.335484	0.235159	0.246718	0.369749	0.311862	0.420764	MST
152486	0.757576	0.451606	0.0322581	0.265882	0.199574	0.410129	0.347248	0.352039	MST
152487	0.636364	0.231758	0	0.159356	0.0613844	0.324567	0.285674	0.242729	MST
152489	0.704714	0.498642	0.182079	0.388371	0.321878	0.330956	0.296273	0.388988	MST
152490	0.909091	0.52996	0	0.26794	0.236013	0.394832	0.34297	0.382972	MST
152491	0.0939394	0.0291734	0	0.249489	0.0120975	0.057939	0.0506726	0.070473	SS
152496	0.939394	0.662706	0.290323	0.121247	0.133551	0.295606	0.24041	0.383319	MST
152497	0.224242	0.0614112	0	0.154471	0.015767	0.120797	0.100548	0.0967482	SS
152498	0.333333	0.0852725	0	0.226066	0.0320405	0.248822	0.211408	0.16242	MST
152499	0.909091	0.820754	0.670968	0.308188	0.420421	0.469037	0.411696	0.572879	HST
152500	0.878788	0.648517	0.258065	0.21323	0.22984	0.361018	0.309081	0.414077	MST
152501	0.0320079	0.11491	0	0.155972	0.0297893	0.262082	0.231495	0.118037	SS
152502	0.69697	0.320341	0	0.344727	0.183545	0.625338	0.614745	0.397952	MST
152503	0.939394	0.644756	0.16129	0.293813	0.314863	0.81315	0.727421	0.556384	HST
152504	0.878788	0.624583	0.225806	0.32752	0.340003	0.892278	0.782342	0.581617	HST
152505	0.936364	0.855859	0.719355	0.343041	0.487982	0.905347	0.757705	0.715093	HST
152507	0.242424	0.0996018	0	0.274714	0.0454782	0.183853	0.165313	0.144483	SS
152508	0.569697	0.340472	0.0322581	0.670115	0.379215	0.281492	0.264791	0.362577	MST
152509	0.606061	0.281111	0	0.659734	0.308249	0.661561	0.674008	0.455818	ST
152510	0.69697	0.336695	0	0.249463	0.139604	0.419395	0.363948	0.315154	MST
152511	0.657576	0.425999	0.0967742	0.327723	0.232045	0.658771	0.588952	0.426834	MST
152513	0.666667	0.299883	0	0.198405	0.0988918	0.396519	0.329845	0.284316	MST
152514	0.151515	0.0723709	0	0.0718249	0.00863961	0.0654495	0.0544573	0.0606082	SS
152517	0.812121	0.538969	0.164516	0.335039	0.300134	0.707501	0.613571	0.495979	ST
152519	0.393939	0.223865	0	0.1407	0.0523525	0.0818451	0.0676315	0.137191	SS
152522	0.69697	0.221215	0	0.160112	0.0588701	0.434738	0.383918	0.279403	MST
152523	0.909091	0.347751	0	0.31871	0.184213	0.834538	0.750349	0.477807	ST
152524	0.757576	0.463475	0.0322581	0.391989	0.301964	0.737264	0.634102	0.47409	ST
152526	0.936364	0.522085	0	0.153316	0.133041	0.595064	0.522777	0.408949	MST
152527	0.636364	0.561843	0.451613	0.0932761	0.0871045	0.231225	0.186734	0.321166	MST
152529	0.151515	0.0673847	0	0.113034	0.0126597	0.101026	0.083644	0.0756091	SS
152530	0.390909	0.170901	0.0322581	0.226483	0.0643332	0.231975	0.196288	0.187593	MST
152531	0.848485	0.844859	0.83871	0.181632	0.255054	0.528267	0.425606	0.560373	HST
152532	0.848485	0.603527	0.258065	0.222598	0.223293	0.64386	0.541896	0.477389	ST
152533	0.757576	0.701912	0.677419	0.259959	0.30328	0.430274	0.36279	0.49903	ST
152534	0.30303	0.120808	0	0.155835	0.0312908	0.149448	0.119935	0.125764	SS
152535	0.757576	0.488503	0.129032	0.233536	0.189617	0.325432	0.261465	0.340738	MST
152538	0.757576	0.372824	0	0.155098	0.0961093	0.252183	0.202354	0.262306	MST
152539	0.939394	0.451292	0	0.135537	0.101665	0.506279	0.413729	0.363985	MST
152541	0.657576	0.296164	0	0.178218	0.087728	0.364481	0.305612	0.269968	MST
152542	0.257576	0.105379	0	0.242939	0.0425508	0.142598	0.124298	0.130763	SS
152543	0.808754	0.49305	0	0.528674	0.433246	0.446902	0.382851	0.441925	ST
152546	0.518182	0.282671	0	0.174419	0.0819463	0.175344	0.143185	0.196535	MST
152548	0.818182	0.406958	0	0.191237	0.129353	0.375394	0.316441	0.319652	MST
152550	0.939394	0.590905	0	0.3022	0.296803	0.894634	0.807103	0.547291	HST
152551	0.848485	0.517765	0.0322581	0.358447	0.30847	0.419622	0.379592	0.409234	MST
152552	1	0.640995	0.0322581	0.189565	0.201962	0.499929	0.447548	0.430322	ST
152553	0.939394	0.542041	0	0.223956	0.201767	0.704661	0.602544	0.459195	ST
152554	0.306061	0.164598	0	0.275645	0.0754103	0.281518	0.243216	0.19235	MST
152556	0.939394	0.489187	0	0.137927	0.112145	0.588402	0.50419	0.395892	MST
152559	0.424242	0.181098	0	0.175315	0.05277	0.223375	0.198354	0.179308	MST
152560	0.787879	0.465681	0.0322581	0.276696	0.214164	0.551129	0.493441	0.403036	MST
152563	0.969697	0.463373	0	0.238034	0.183326	0.53415	0.478101	0.409526	MST
152564	0.818182	0.524333	0.0967742	0.404493	0.352511	0.597996	0.564005	0.479756	ST
152565	0.727273	0.487392	0.16129	0.205846	0.166754	0.451514	0.386366	0.369491	MST
152568	0.818182	0.473773	0	0.208474	0.164164	0.502557	0.43023	0.371054	MST
152571	0.727273	0.270992	0	0.385047	0.17343	0.675434	0.618726	0.407272	MST
152574	0.818182	0.424908	0	0.191264	0.135078	0.324507	0.279133	0.310439	MST
152575	0.333333	0.1648	0	0.323521	0.0886168	0.232395	0.239903	0.19751	MST
152576	0.575758	0.308317	0.0322581	0.158471	0.0812086	0.172479	0.14518	0.210525	MST
156002	0.909524	0.634022	0.369396	0.340436	0.358753	0.615826	0.565607	0.541938	HST
156003	0.511111	0.324581	0.105282	0.406682	0.219398	0.418619	0.356205	0.334554	MST
156004	0.933333	0.680727	0.322734	0.601792	0.680886	0.84098	0.755508	0.687994	HST
156005	0.303175	0.128383	0	0.187513	0.0400125	0.192783	0.167461	0.145618	MST
156007	0.16453	0.126872	0	0.471126	0.0993476	0	0	0.123125	SS
156008	0.740537	0.490149	0.163772	0.631148	0.514179	0.501398	0.470739	0.501703	ST
156011	0.888889	0.511352	0.182488	0.575976	0.48953	0.742377	0.672481	0.580442	HST
156014	0.133333	0.0724254	0	0.550002	0.066208	0.106172	0.10108	0.147031	MST
156016	0.561111	0.434895	0.264374	0.58353	0.421797	0.543423	0.516148	0.47504	ST
156017	0.912698	0.652049	0.339631	0.671909	0.728193	0.750614	0.685351	0.677207	HST
156021	0.569841	0.320925	0.0272953	0.211329	0.112724	0.258161	0.22591	0.246598	MST
156023	0.288889	0.145982	0.0253456	0.226078	0.0548546	0.0874989	0.0766701	0.129331	SS
156024	0.555556	0.47144	0.337942	0.301823	0.236502	0.374158	0.361698	0.377017	MST
156025	0.753114	0.613645	0.455471	0.318499	0.324848	0.262581	0.242374	0.424362	MST
156029	0.4	0.205246	0.0236559	0.167712	0.057213	0.202662	0.1787	0.176456	MST
156031	0.644444	0.313229	0	0.127075	0.0661572	0.341001	0.287875	0.254255	MST
156032	0.6	0.209216	0	0.124631	0.0433388	0.277219	0.22838	0.211827	MST
156033	0.911111	0.880263	0.827957	0.286453	0.419103	0.378878	0.347029	0.578685	HST
156034	0.887302	0.95651	0.988479	0.310231	0.495208	0.132336	0.119296	0.555623	HST
156035	0.725926	0.406695	0.0236559	0.310994	0.210221	0.375245	0.324447	0.339598	MST
156036	0.725926	0.346641	0	0.205928	0.118645	0.259914	0.214646	0.267386	MST
156037	0.705185	0.466592	0.170323	0.444323	0.344581	0.287181	0.250549	0.381248	MST
156038	0.577778	0.405329	0.11828	0.298982	0.201423	0.19336	0.159726	0.279268	MST
156040	0.414286	0.291532	0.0760369	0.235341	0.114035	0	0	0.161604	MST
156041	0.750794	0.482814	0.0253456	0.154968	0.124359	0.29495	0.257333	0.298652	MST
156042	0.569841	0.328408	0.0236559	0.275633	0.150453	0.304725	0.257901	0.272945	MST
156043	0.733333	0.373531	0	0.259903	0.161359	0.154499	0.133132	0.259394	MST
156044	0.8	0.338712	0	0.157965	0.0889295	0.306963	0.254855	0.278203	MST
156049	0.604167	0.323649	0.0221774	0.722777	0.388807	0.479127	0.436112	0.425259	MST
156050	0.755556	0.436408	0.105282	0.636791	0.461896	0.536903	0.494019	0.489551	ST
156051	0.805556	0.47771	0.0458333	0.384789	0.305522	0.333185	0.319617	0.381745	MST
156052	0.422222	0.236131	0.0509512	0.293513	0.115195	0.354568	0.332793	0.25791	MST
156053	0.611111	0.428525	0.301613	0.392945	0.279874	0.540857	0.495554	0.435783	ST
156054	0.377778	0.239095	0.0236559	0.286225	0.113746	0.117466	0.101503	0.179924	MST
156056	0.68254	0.40135	0.0236559	0.209391	0.139681	0.20501	0.167799	0.261347	MST
156058	0.6	0.337926	0.0236559	0.657709	0.369412	0.482611	0.416361	0.412525	MST
156059	0.622222	0.435274	0.165591	0.261162	0.188942	0.415594	0.345627	0.347773	MST
156060	0.33956	0.141981	0	0.448078	0.10574	0.185504	0.181628	0.200356	MST
156061	0.822222	0.5055	0.141935	0.344857	0.289745	0.275977	0.257019	0.376751	MST
156062	0.755556	0.391165	0.0473118	0.448615	0.291668	0.253072	0.230506	0.345413	MST
156063	0.209524	0.043068	0	0.0922717	0.00660509	0.621606	0.519066	0.213163	MST
156065	0.619048	0.295082	0	0.115587	0.0566901	0.255582	0.213372	0.222194	MST
156066	0.614286	0.28658	0	0.133126	0.0634109	0.216178	0.184892	0.214067	MST
156067	0.507021	0.290027	0.0295699	0.189574	0.0913846	0.111716	0.0986726	0.188281	MST
156068	0.422222	0.198945	0	0.332578	0.109972	0.338773	0.316823	0.245616	MST
156071	0.683761	0.285287	0.00431105	0.210499	0.0998134	0.437364	0.385242	0.300897	MST
156073	0.244444	0.127435	0	0.291757	0.0617968	0.168179	0.156214	0.149975	MST
156074	0.422222	0.183683	0	0.1917	0.0585258	0.210365	0.174662	0.177308	MST
156077	0.769841	0.418518	0	0.252969	0.175969	0.592642	0.526914	0.390979	MST
156078	0.777778	0.407873	0	0.483987	0.328106	0.631561	0.59281	0.460302	ST
156080	0.907692	0.469706	0	0.469791	0.550818	0.775956	0.693215	0.552454	HST
156084	0	0	0	0	0	0	0	0	HSS
156088	0.176129	0.0789866	0	0.248062	0.0325663	0	0	0.0765349	SS
156089	0.601587	0.320747	0	0.358714	0.191234	0.274284	0.250084	0.285236	MST
156090	0.795238	0.41059	0	0.46425	0.316822	0.530516	0.492374	0.42997	MST
156091	0.711111	0.460472	0.0473118	0.379502	0.290451	0.535454	0.51747	0.420253	MST
156092	0.666667	0.3901	0.0236559	0.528476	0.342654	0.381708	0.380943	0.387743	MST
156094	0.755556	0.426999	0	0.528384	0.375001	0.75383	0.72714	0.509558	ST
156095	0.0222222	0.00447142	0	0.114011	0.000847316	0	0	0.0202216	HSS
156096	0	0	0	0	0	0	0	0	HSS
156099	0.274603	0.111341	0	0.333314	0.0616825	0.160751	0.141047	0.154677	MST
156100	0.396825	0.174027	0	0.170193	0.0492282	0.194817	0.178359	0.166207	MST
156101	0.196296	0.0872427	0	0.290469	0.0421196	0.230816	0.215238	0.15174	MST
156102	0.393162	0.135469	0	0.325837	0.073366	0.488677	0.43479	0.264472	MST
156103	0.226984	0.095097	0	0.101135	0.0159854	0.067869	0.057647	0.080674	SS
156104	0.247619	0.0948999	0	0.239908	0.0378413	0.0931665	0.0871203	0.114365	SS
156106	0.666667	0.403263	0.0473118	0.357483	0.239607	0.363937	0.376345	0.350659	MST
156108	0.0444444	0.0191811	0	0.328452	0.0104713	0.0871186	0.0924462	0.0831592	SS
156109	0.355556	0.156374	0	0.212625	0.0552629	0.144353	0.146307	0.152925	MST
156110	0.0904762	0.0359131	0	0.114281	0.00682153	0	0	0.035356	HSS
156111	0.240659	0.0817708	0	0.100115	0.0136067	0	0	0.0623074	SS
156116	0.24359	0.136343	0	0.354951	0.0804372	0.0920096	0.0854153	0.141821	SS
156119	0.611111	0.283942	0	0.561522	0.265003	0.506809	0.454007	0.383199	MST
156120	0.488889	0.269503	0	0.404153	0.181036	0.291645	0.262771	0.271142	MST
156121	0.614286	0.284923	0	0.405068	0.191828	0.530397	0.472949	0.357064	MST
156123	0.8	0.498835	0	0.176171	0.146065	1	0.820988	0.491723	ST
156124	0.933333	0.709952	0	0.198694	0.23446	0.217445	0.187237	0.354446	MST
156125	0.0904762	0.0414615	0	0.0771927	0.00531957	0	0	0.0306357	HSS
156126	0.133333	0.0915474	0	0.226837	0.0345156	0.341172	0.310319	0.162532	MST
156127	0.688889	0.328754	0.0236559	0.411985	0.225116	0.774889	0.723593	0.45384	ST
156128	0.525397	0.296693	0.0253456	0.468881	0.23122	0.449933	0.429175	0.346663	MST
156129	0.733333	0.391082	0.0473118	0.41396	0.26908	0.802753	0.799102	0.493803	ST
156130	0.244444	0.139136	0.0236559	0.154379	0.0357013	0.212569	0.183261	0.141878	SS
156132	0.0888889	0.0425057	0	0.241574	0.0170668	0.118748	0.103511	0.0874707	SS
156135	0.14359	0.056917	0	0.299465	0.0283299	0.116153	0.104981	0.107062	SS
156137	0.642857	0.583023	0.481567	0.331363	0.321103	0.11457	0.104399	0.368412	MST
156138	0.725275	0.654394	0.534208	0.257227	0.279777	0.124161	0.107717	0.383251	MST
156140	0.409524	0.168101	0	0.17371	0.0485345	0.158831	0.139789	0.156927	MST
156142	0.111111	0.0500374	0	0.122354	0.0101758	0.110276	0.0967801	0.0715335	SS
156143	0.466667	0.184582	0	0.112873	0.0346287	0.0967727	0.0832218	0.139821	SS
156144	0.133333	0.0721695	0.0236559	0.10658	0.0127845	0.0965749	0.0810282	0.0751609	SS
156146	0.133333	0.0546182	0	0.114959	0.0104361	0.0903542	0.0776202	0.0687602	SS
156147	0.911111	0.580428	0.165591	0.176946	0.170704	0.309538	0.265763	0.368583	MST
156148	0.819048	0.475766	0.123349	0.139762	0.110519	0.164307	0.142628	0.282197	MST
156150	0.55873	0.432749	0.253456	0.292955	0.210713	0.311635	0.292019	0.336037	MST
156151	0.560317	0.294985	0	0.0854893	0.0419148	0.16474	0.133756	0.183029	MST
156152	0.594017	0.310902	0	0.079543	0.0411037	0.200396	0.164997	0.198708	MST
156153	0.31746	0.125328	0	0.405316	0.08443	0.250516	0.216636	0.199955	MST
156195	0.733333	0.601651	0.412289	1	1	0.2538	0.228202	0.604182	HST
156196	0.888889	0.596255	0.123349	0.665474	0.659506	0.51117	0.465458	0.558586	HST
156199	0.444444	0.297119	0.0709677	0.484812	0.23942	0.255396	0.226832	0.288427	MST
156200	0.452381	0.334034	0.167848	0.407957	0.226496	0.39479	0.343343	0.332407	MST
156203	0.836508	0.570865	0.0818859	0.611565	0.580272	0.603705	0.517645	0.543206	HST
156204	0.839683	0.523342	0.0272953	0.499508	0.434494	0.847816	0.726818	0.556994	HST
156207	0.5	0.282863	0	0.475623	0.223611	0.408006	0.353225	0.320475	MST
156208	0.490476	0.244691	0.0272953	0.501897	0.204121	0.482072	0.375861	0.332345	MST
156209	0.6	0.509743	0.364977	0.73113	0.619443	0.713869	0.654671	0.599119	HST
156220	0.0222222	0.00447142	0	0.105971	0.000787566	0	0	0.0190646	HSS
152047-1	0.939394	0.734507	0.419355	0.258594	0.315697	0.350166	0.283157	0.471553	ST
152047-2	0.333333	0.245577	0.129032	0.273223	0.111522	0.249278	0.21426	0.222318	MST
152112-2	0.484848	0.373394	0.225806	0.313821	0.194762	0.16606	0.146908	0.272229	MST
152251-1	0.272727	0.0881842	0	0.187361	0.0274615	0.0713168	0.0606306	0.101097	SS
152251-2	0.636364	0.433199	0.225806	0.392664	0.282725	0.376705	0.346934	0.384914	MST
ZSADT	0.527919	0.286933	0.0475577	0.194328	0.0937185	0.288104	0.227063	0.237946	MST
