# Supplementary material for: A Salt Tolerance Evaluation Method for Sunflower (Helianthus annuus L.) at the Seed Germination Stage
Source: Sci Rep. 2020 Jun 30;10:10626. doi: 10.1038/s41598-020-67210-3 (PMC7326917; doi:10.1038/s41598-020-67210-3)
Supplement: Supplementary file 3 — Supplementary Table S3 [file 41598_2020_67210_MOESM3_ESM.xlsx]

## Sheet: Sheet1
Table S3 Mean membership function and Y values of 552 sunflower germplasms
Germplasm	Mean MFV	Y	Mean MFV - Y
151003	0.276162	0.276491	-0.000328813
151005	0.299479	0.299766	-0.000287532
151006	0.27658	0.2769	-0.000320337
151007	0.354954	0.355372	-0.000417348
151009	0.251453	0.25185	-0.000396497
151010	0.241985	0.24221	-0.0002251
151013	0.205251	0.20539	-0.000139349
151016	0.422822	0.423662	-0.000839535
151017	0.203031	0.203202	-0.000170396
151019	0.135776	0.136047	-0.00027035
151020	0.25445	0.25496	-0.000509444
151021	0.31833	0.318779	-0.000449015
151022	0.21497	0.21507	-9.9978e-05
151025	0.391662	0.392264	-0.000602255
151026	0.328518	0.328911	-0.000392411
151027	0.156904	0.156976	-7.1964e-05
151028	0.139042	0.139031	1.15805e-05
151032	0.28589	0.286169	-0.000278352
151034	0.326377	0.326907	-0.000530034
151035	0.112692	0.112657	3.42539e-05
151036	0.401957	0.402434	-0.000477616
151037	0.370591	0.371328	-0.000737405
151038	0.096818	0.0967594	5.85841e-05
151039	0.167042	0.167074	-3.21991e-05
151040	0.64973	0.652325	-0.00259501
151041	0.320507	0.32095	-0.000442754
151046	0.433359	0.43378	-0.000420087
151049	0.378651	0.379105	-0.000454356
151051	0.422803	0.423472	-0.000669309
151056	0.412896	0.413324	-0.000428194
151057	0.549694	0.550334	-0.000639506
151058	0.176149	0.176219	-7.07633e-05
151059	0.174176	0.174233	-5.70392e-05
151061	0.267893	0.268112	-0.000218239
151064	0.379612	0.379918	-0.000306232
151066	0.293469	0.293635	-0.000165843
151068	0.382357	0.382849	-0.000491345
151069	0.374359	0.374702	-0.000342607
151070	0.317929	0.318282	-0.000353792
151071	0.2897	0.289956	-0.000255593
151072	0.129251	0.12924	1.05622e-05
151074	0.234562	0.234683	-0.000121343
151075	0.257761	0.257927	-0.000165286
151076	0.453352	0.453914	-0.000561912
151077	0.422082	0.422703	-0.000620732
151078	0.185392	0.185512	-0.000120299
151081	0.361401	0.361698	-0.0002965
151082	0.667108	0.667702	-0.000594369
151083	0.245921	0.246024	-0.000102945
151086	0.175619	0.17562	-5.07571e-07
151088	0.154649	0.15464	8.39443e-06
151090	0.36877	0.369134	-0.000364297
151092	0.487411	0.488067	-0.000655439
151093	0.288512	0.288686	-0.000173893
151098	0.321894	0.322192	-0.000298251
151101	0.439586	0.440048	-0.000461509
151102	0.220599	0.220737	-0.000138044
151103	0.275029	0.275243	-0.000214379
151104	0.434492	0.435099	-0.000607055
151105	0.409545	0.409897	-0.000352181
151106	0.261398	0.261608	-0.00020971
151108	0.266434	0.266617	-0.00018329
151114	0.20507	0.205184	-0.000113955
151115	0.344095	0.344472	-0.00037634
151116	0.491706	0.492463	-0.000756958
151118	0.311543	0.311843	-0.000300669
151120	0.319143	0.319483	-0.000340221
151121	0.0432425	0.0432834	-4.09515e-05
151122	0.374943	0.375452	-0.000508672
151124	0.228146	0.228321	-0.000175232
151127	0.242636	0.242897	-0.000261108
151129	0.159463	0.159551	-8.72453e-05
151130	0.324489	0.32487	-0.000381339
151131	0.26326	0.263448	-0.000187799
151132	0.383427	0.384005	-0.000578257
151134	0.359713	0.36016	-0.000446865
151135	0.318699	0.318988	-0.00028904
151138	0.277624	0.278216	-0.000591613
151141	0.343583	0.343795	-0.000211994
151142	0.181061	0.181092	-3.07784e-05
151143	0.304928	0.305395	-0.000466691
151144	0.0303826	0.0304068	-2.42501e-05
151145	0.443673	0.444328	-0.000655034
151146	0.190947	0.191087	-0.00013946
151147	0.0435031	0.043575	-7.18625e-05
151148	0.585659	0.586372	-0.000713008
151153	0.431123	0.432044	-0.000921298
151155	0.141496	0.141456	4.02569e-05
151156	0.411854	0.412219	-0.000365012
151157	0.432114	0.432455	-0.000341208
151159	0.223784	0.223936	-0.000152072
151160	0.225568	0.22571	-0.000141378
151161	0.36137	0.361917	-0.000547112
152002	0.0497017	0.0497587	-5.69447e-05
152003	0.254689	0.255037	-0.000347873
152005	0.260114	0.260626	-0.000512074
152007	0.219963	0.2204	-0.000436513
152008	0.293279	0.293774	-0.000495697
152010	0.229028	0.22926	-0.000232061
152011	0.0887826	0.0888623	-7.97294e-05
152012	0.016812	0.0168381	-2.60999e-05
152013	0.227063	0.227248	-0.000185061
152014	0.155945	0.156222	-0.000276291
152015	0.288542	0.288919	-0.000376538
152016	0.147608	0.147824	-0.000215367
152018	0.08932	0.0893951	-7.5026e-05
152019	0.101483	0.101626	-0.000142878
152020	0.100185	0.100349	-0.000163962
152021	0	-3.33e-16	3.33e-16
152022	0.123651	0.12379	-0.000139104
152023	0.0814306	0.0815643	-0.000133694
152024	0.0482674	0.0483553	-8.79548e-05
152026	0.220908	0.221109	-0.000201085
152029	0.462135	0.463197	-0.00106127
152030	0.223616	0.223956	-0.00034036
152031	0.239098	0.239436	-0.000338632
152034	0.393659	0.39441	-0.000750811
152035	0.280713	0.281276	-0.000562926
152038	0.271611	0.272051	-0.000440238
152044	0.126752	0.126926	-0.000174039
152046	0.250073	0.250687	-0.000613266
152050	0.135013	0.135322	-0.000309172
152054	0.0796931	0.0798113	-0.000118157
152055	0.0823902	0.0824737	-8.3509e-05
152056	0.110835	0.11101	-0.000174797
152057	0.0281922	0.0282399	-4.77508e-05
152058	0.0836872	0.0837753	-8.81287e-05
152059	0.0417202	0.0417679	-4.7713e-05
152061	0.0733702	0.07354	-0.000169799
152062	0.246555	0.246887	-0.000332092
152067	0.578666	0.581108	-0.00244285
152068	0.0858487	0.0859824	-0.00013378
152069	0.0411512	0.0412184	-6.71565e-05
152071	0.192413	0.19268	-0.000267797
152075	0.177853	0.178098	-0.000245011
152076	0.23753	0.237912	-0.000382566
152077	0.0169142	0.016938	-2.38189e-05
152078	0.142058	0.142265	-0.000206854
152079	0.175089	0.17549	-0.000400778
152082	0.186902	0.187301	-0.000398458
152084	0.233633	0.234206	-0.000573936
152087	0.169554	0.169789	-0.00023508
152088	0.0765564	0.0766755	-0.000119119
152089	0.105739	0.106009	-0.000270189
152092	0.0823025	0.0823697	-6.72532e-05
152094	0	-3.33e-16	3.33e-16
152096	0.019737	0.0197684	-3.14082e-05
152097	0.0884524	0.0886438	-0.00019136
152101	0.411817	0.4124	-0.00058275
152103	0.367935	0.368577	-0.00064259
152104	0.105715	0.106008	-0.000293065
152106	0.380339	0.380961	-0.000621797
152108	0.211617	0.211917	-0.000299802
152109	0.385668	0.386564	-0.000896722
152113	0.338526	0.339162	-0.000636045
152114	0.310949	0.311416	-0.000466596
152118	0.478628	0.480045	-0.00141697
152119	0.271174	0.271536	-0.000362486
152120	0.146147	0.146375	-0.000227775
152123	0.301401	0.301764	-0.000362577
152124	0.120721	0.120835	-0.000113333
152125	0.356871	0.357396	-0.000524987
152126	0.116714	0.11692	-0.000205595
152128	0.357113	0.357705	-0.000591907
152131	0.343243	0.343797	-0.000554139
152132	0.245333	0.245812	-0.000479274
152133	0.135888	0.136252	-0.000364054
152136	0.252981	0.253524	-0.000543243
152138	0.326279	0.326959	-0.000679982
152139	0.399877	0.400491	-0.000613839
152141	0.314315	0.315295	-0.000979259
152142	0.26865	0.269059	-0.000409391
152146	0.37925	0.380156	-0.000905453
152150	0.354236	0.354901	-0.000665772
152151	0.266172	0.266576	-0.00040379
152153	0.3738	0.374238	-0.000438696
152154	0.368871	0.369372	-0.000501742
152155	0.302217	0.302969	-0.000751644
152157	0.191847	0.192138	-0.000291637
152158	0.291144	0.291791	-0.000646335
152159	0.27736	0.277784	-0.000423266
152160	0.375701	0.376225	-0.000523869
152161	0.443713	0.444248	-0.000534864
152162	0.229932	0.230306	-0.000374802
152163	0.207129	0.207368	-0.0002384
152164	0.249676	0.250149	-0.000473311
152165	0.131822	0.131985	-0.000163158
152167	0.162986	0.163401	-0.000415508
152169	0.197641	0.198211	-0.000570552
152170	0.0520143	0.0520793	-6.50084e-05
152171	0.0594449	0.059516	-7.10778e-05
152173	0.413402	0.413861	-0.000459212
152174	0.289029	0.289348	-0.000318856
152176	0.402747	0.403217	-0.000469805
152178	0.227573	0.22796	-0.000386537
152180	0.383875	0.38468	-0.000804677
152181	0.367564	0.368593	-0.00102823
152182	0.30486	0.3056	-0.000739293
152183	0.146845	0.146953	-0.000107407
152185	0.40881	0.409581	-0.000771513
152186	0.209092	0.209262	-0.000170112
152188	0.131964	0.132141	-0.000177236
152189	0.214072	0.214314	-0.000242148
152192	0.29859	0.298999	-0.000409407
152195	0.248793	0.248998	-0.000205209
152196	0.1844	0.184739	-0.000339509
152197	0.360289	0.36065	-0.000361749
152198	0.188031	0.18819	-0.000158945
152199	0.254116	0.254382	-0.000266052
152200	0.21594	0.216208	-0.000267803
152203	0.380915	0.38156	-0.000645074
152204	0.345476	0.34596	-0.000483711
152206	0.458328	0.459084	-0.000755294
152207	0.170203	0.170336	-0.000132665
152209	0.412232	0.412727	-0.000494266
152210	0.41382	0.414672	-0.000851933
152211	0.369873	0.370385	-0.000511351
152212	0.278953	0.27937	-0.000416974
152213	0.394997	0.395517	-0.000520125
152214	0.404033	0.404334	-0.000301241
152215	0.280849	0.281303	-0.000454329
152216	0.0499064	0.0499603	-5.3896e-05
152217	0.396903	0.397463	-0.000560004
152218	0.335183	0.335823	-0.000640112
152219	0.257855	0.258054	-0.000199459
152220	0.411714	0.412268	-0.000554747
152222	0.405118	0.405658	-0.000540405
152223	0.406581	0.407181	-0.000599359
152224	0.35704	0.357667	-0.000626192
152225	0.217845	0.218018	-0.000172729
152226	0.434339	0.435016	-0.00067631
152229	0.309342	0.309815	-0.000472216
152230	0.372039	0.372362	-0.000322795
152232	0.288755	0.289183	-0.000428926
152233	0.247081	0.247383	-0.000301881
152234	0.25468	0.254941	-0.000261105
152235	0.484778	0.485473	-0.000695205
152236	0.364471	0.365118	-0.000647571
152237	0.0401621	0.0402093	-4.72436e-05
152240	0.383512	0.384471	-0.000959795
152246	0.232864	0.233147	-0.000283259
152247	0.265796	0.266155	-0.000358965
152249	0.272079	0.272462	-0.000382245
152250	0.0691838	0.0692498	-6.59267e-05
152252	0.303582	0.304032	-0.000449991
152253	0.448874	0.449746	-0.000872071
152254	0.406523	0.407147	-0.000623708
152257	0.104528	0.104662	-0.000134878
152258	0.211047	0.211393	-0.000346144
152259	0.639701	0.640859	-0.0011578
152260	0.593535	0.594241	-0.000706499
152261	0.215884	0.216141	-0.000257517
152263	0.486621	0.487439	-0.000817749
152265	0.19064	0.190936	-0.000295961
152267	0.120749	0.121118	-0.000369532
152268	0.245413	0.24568	-0.000266675
152269	0.404251	0.405144	-0.00089324
152270	0.29692	0.297142	-0.000222423
152271	0.610096	0.611445	-0.00134892
152272	0.157491	0.157706	-0.000214879
152273	0.165657	0.165762	-0.000105122
152274	0.325645	0.326051	-0.000406053
152275	0.281565	0.282305	-0.000739617
152276	0.322457	0.322916	-0.000458355
152277	0.332954	0.333554	-0.000599927
152278	0.303923	0.304393	-0.0004699
152280	0.437802	0.438618	-0.000815596
152281	0.170561	0.170793	-0.000232681
152282	0.141514	0.141715	-0.000200932
152283	0.588571	0.590347	-0.00177671
152284	0.409869	0.410727	-0.000857846
152285	0.465215	0.466164	-0.000948997
152286	0.241716	0.242073	-0.000356833
152288	0.10367	0.103805	-0.000135028
152289	0.393041	0.393762	-0.000721032
152290	0.566435	0.568065	-0.00163053
152291	0.343038	0.343685	-0.000646586
152292	0.1868	0.187141	-0.000340673
152294	0.0821855	0.0822606	-7.50988e-05
152296	0.347585	0.348144	-0.000559068
152299	0.374103	0.374639	-0.000536056
152300	0.403638	0.404459	-0.00082084
152302	0.105777	0.105891	-0.000114396
152304	0.448122	0.449082	-0.000959848
152305	0.336765	0.337293	-0.000528365
152306	0.359556	0.36009	-0.000533841
152307	0.29857	0.29926	-0.000689826
152314	0.551944	0.553446	-0.00150128
152316	0.316373	0.316997	-0.000624272
152317	0.308648	0.309145	-0.000496567
152318	0.141537	0.141677	-0.000139104
152323	0.281758	0.282221	-0.000462617
152328	0.271291	0.27194	-0.000649049
152333	0.472571	0.473543	-0.000971835
152335	0.361238	0.362132	-0.00089391
152336	0.406891	0.407746	-0.000855642
152337	0.512898	0.513768	-0.000870276
152340	0.463485	0.46427	-0.000785416
152342	0.217871	0.218214	-0.000343123
152344	0.445016	0.445694	-0.000678075
152346	0.487125	0.487961	-0.000836507
152348	0.353726	0.354455	-0.000729223
152350	0.454073	0.454412	-0.000338824
152358	0.246558	0.246841	-0.000283038
152362	0.302166	0.302704	-0.000537899
152366	0.0543778	0.0544397	-6.19613e-05
152367	0.0488416	0.0488954	-5.38182e-05
152371	0.297175	0.298316	-0.00114091
152373	0.375298	0.376067	-0.000768924
152374	0.514137	0.515155	-0.00101806
152376	0.105129	0.105288	-0.00015857
152377	0.267393	0.267697	-0.000303975
152378	0.273888	0.274291	-0.0004032
152379	0.0964215	0.0965901	-0.000168565
152380	0.0576495	0.0577177	-6.81068e-05
152383	0.302849	0.303307	-0.000458143
152384	0.11621	0.116313	-0.000102259
152385	0.0533889	0.0534543	-6.53842e-05
152388	0.0786973	0.0788146	-0.000117295
152389	0.129843	0.130004	-0.00016122
152390	0.271007	0.271444	-0.000436813
152392	0.307419	0.30784	-0.000421062
152393	0.295764	0.296333	-0.000569514
152394	0.304208	0.304606	-0.00039765
152396	0.19329	0.193996	-0.000706008
152399	0.307642	0.308269	-0.000627139
152400	0.442602	0.44335	-0.000748551
152402	0.518654	0.519719	-0.0010654
152403	0.330515	0.331201	-0.00068667
152405	0.269972	0.270345	-0.000372979
152406	0.263132	0.263428	-0.00029611
152407	0.18506	0.185397	-0.000337368
152408	0.145539	0.145732	-0.00019254
152409	0.12576	0.125923	-0.000163083
152413	0.229738	0.229984	-0.000245532
152414	0.255633	0.255943	-0.000310167
152416	0.376225	0.376634	-0.000408759
152420	0.428873	0.429425	-0.000551567
152422	0.4266	0.427208	-0.000608104
152424	0.431342	0.432045	-0.000702465
152428	0.171012	0.171292	-0.00027988
152430	0.0654936	0.0655163	-2.27261e-05
152431	0.329003	0.329242	-0.000239287
152432	0.447371	0.448167	-0.000796061
152434	0.356636	0.357178	-0.000541302
152436	0.3358	0.336261	-0.000461183
152437	0.412271	0.412534	-0.000262386
152438	0.29361	0.293989	-0.000379008
152439	0.326464	0.326983	-0.000519594
152440	0.260956	0.261252	-0.000295642
152441	0.200887	0.202108	-0.00122125
152443	0.100233	0.100342	-0.000108986
152444	0.392631	0.393198	-0.000566816
152447	0.113148	0.113258	-0.000110086
152448	0.283569	0.283912	-0.000342807
152450	0.352966	0.3534	-0.000433549
152451	0.266728	0.267107	-0.000378449
152452	0.630846	0.632385	-0.00153867
152453	0.181701	0.181877	-0.000176622
152454	0.226683	0.226926	-0.000242974
152456	0.207514	0.207692	-0.000177505
152457	0.2243	0.224445	-0.000144654
152458	0.260313	0.260722	-0.000409115
152459	0.102611	0.102708	-9.68995e-05
152463	0.425098	0.425885	-0.000786968
152464	0.376495	0.377011	-0.00051647
152466	0.293708	0.294174	-0.000466672
152467	0.254478	0.254804	-0.000326309
152469	0.196537	0.196739	-0.000202705
152470	0.13023	0.130359	-0.000128183
152471	0.156709	0.156875	-0.000166109
152476	0.50466	0.505502	-0.000841432
152477	0.35888	0.359173	-0.000293401
152478	0.499223	0.499724	-0.000500756
152479	0.0973653	0.0986181	-0.00125281
152481	0.320546	0.320868	-0.000321643
152482	0.381052	0.38184	-0.000787723
152484	0.235638	0.236012	-0.000374605
152485	0.420764	0.421394	-0.000629822
152486	0.352039	0.352599	-0.000560421
152487	0.242729	0.242926	-0.000197172
152489	0.388988	0.3899	-0.000912463
152490	0.382972	0.383639	-0.000666614
152491	0.070473	0.0705677	-9.4712e-05
152496	0.383319	0.383625	-0.000305898
152497	0.0967482	0.0968317	-8.35133e-05
152498	0.16242	0.16256	-0.000139435
152499	0.572879	0.57394	-0.00106078
152500	0.414077	0.414664	-0.000586698
152501	0.118037	0.118097	-6.0834e-05
152502	0.397952	0.398471	-0.000518718
152503	0.556384	0.557181	-0.000796997
152504	0.581617	0.582478	-0.00086085
152505	0.715093	0.716292	-0.00119911
152507	0.144483	0.144663	-0.000179361
152508	0.362577	0.36376	-0.00118322
152509	0.455818	0.456754	-0.000936731
152510	0.315154	0.315563	-0.000408806
152511	0.426834	0.427451	-0.000616995
152513	0.284316	0.284609	-0.000292754
152514	0.0606082	0.0606445	-3.62725e-05
152517	0.495979	0.496774	-0.000794733
152519	0.137191	0.137359	-0.000168634
152522	0.279403	0.27959	-0.000186434
152523	0.477807	0.478326	-0.000518211
152524	0.47409	0.474923	-0.000833075
152526	0.408949	0.409275	-0.000325328
152527	0.321166	0.321314	-0.000148876
152529	0.0756091	0.075664	-5.49071e-05
152530	0.187593	0.187808	-0.000215821
152531	0.560373	0.560909	-0.000535647
152532	0.477389	0.477932	-0.000542983
152533	0.49903	0.499767	-0.000736722
152534	0.125764	0.125884	-0.000120114
152535	0.340738	0.341259	-0.000521429
152538	0.262306	0.262594	-0.000287149
152539	0.363985	0.364256	-0.000270398
152541	0.269968	0.270228	-0.000259476
152542	0.130763	0.130933	-0.000170309
152543	0.441925	0.443203	-0.00127804
152546	0.196535	0.196786	-0.000251016
152548	0.319652	0.320024	-0.0003714
152550	0.547291	0.548052	-0.000761124
152551	0.409234	0.410114	-0.000879662
152552	0.430322	0.430837	-0.000514807
152553	0.459195	0.459715	-0.000520321
152554	0.19235	0.192593	-0.000243797
152556	0.395892	0.396168	-0.000275365
152559	0.179308	0.179482	-0.000173776
152560	0.403036	0.403617	-0.000580996
152563	0.409526	0.410041	-0.000515556
152564	0.479756	0.480731	-0.000974833
152565	0.369491	0.369914	-0.000423632
152568	0.371054	0.371492	-0.000438055
152571	0.407272	0.407791	-0.000519348
152574	0.310439	0.310827	-0.000388141
152575	0.19751	0.197805	-0.000295517
152576	0.210525	0.210768	-0.000243456
156002	0.541938	0.542879	-0.000941278
156003	0.334554	0.335198	-0.000644351
156004	0.687994	0.689875	-0.00188011
156005	0.145618	0.145761	-0.000142817
156007	0.123125	0.123513	-0.000388145
156008	0.501703	0.503199	-0.0014961
156011	0.580442	0.581838	-0.001396
156014	0.147031	0.14734	-0.000308767
156016	0.47504	0.476238	-0.00119852
156017	0.677207	0.679252	-0.00204521
156021	0.246598	0.246927	-0.000328906
156023	0.129331	0.129531	-0.000199867
156024	0.377017	0.377631	-0.000613708
156025	0.424362	0.42523	-0.000868242
156029	0.176456	0.176632	-0.000175892
156031	0.254255	0.254436	-0.00018191
156032	0.211827	0.211975	-0.000148104
156033	0.578685	0.579719	-0.00103429
156034	0.555623	0.556879	-0.00125566
156035	0.339598	0.340211	-0.000613166
156036	0.267386	0.26775	-0.000363858
156037	0.381248	0.382255	-0.00100756
156038	0.279268	0.279852	-0.000583833
156040	0.161604	0.16196	-0.000356064
156041	0.298652	0.298977	-0.000324955
156042	0.272945	0.27339	-0.000445166
156043	0.259394	0.259898	-0.000503807
156044	0.278203	0.278478	-0.000274524
156049	0.425259	0.426467	-0.00120718
156050	0.489551	0.490918	-0.00136761
156051	0.381745	0.382635	-0.000890278
156052	0.25791	0.25825	-0.000339054
156053	0.435783	0.436544	-0.000760782
156054	0.179924	0.180289	-0.000364945
156056	0.261347	0.261755	-0.000408643
156058	0.412525	0.413661	-0.00113573
156059	0.347773	0.348279	-0.000505662
156060	0.200356	0.200748	-0.000392137
156061	0.376751	0.377585	-0.000834292
156062	0.345413	0.346311	-0.000898193
156063	0.213163	0.213144	1.91709e-05
156065	0.222194	0.222359	-0.000165151
156066	0.214067	0.214262	-0.000194261
156067	0.188281	0.188563	-0.000282181
156068	0.245616	0.245966	-0.00035033
156071	0.300897	0.301192	-0.000294923
156073	0.149975	0.150199	-0.000223625
156074	0.177308	0.177506	-0.000197427
156077	0.390979	0.391454	-0.000474672
156078	0.460302	0.461256	-0.000953996
156080	0.552454	0.55402	-0.00156574
156084	0	-3.33e-16	3.33e-16
156088	0.0765349	0.0766931	-0.000158218
156089	0.285236	0.285825	-0.000589608
156090	0.42997	0.430905	-0.000935154
156091	0.420253	0.421059	-0.000805781
156092	0.387743	0.38877	-0.00102607
156094	0.509558	0.510625	-0.00106685
156095	0.0202216	0.0202548	-3.31138e-05
156096	0	-3.33e-16	3.33e-16
156099	0.154677	0.154922	-0.000245213
156100	0.166207	0.16637	-0.000163353
156101	0.15174	0.151903	-0.00016243
156102	0.264472	0.264712	-0.000240749
156103	0.080674	0.0807424	-6.8474e-05
156104	0.114365	0.114528	-0.00016315
156106	0.350659	0.351347	-0.000687469
156108	0.0831592	0.0832576	-9.83916e-05
156109	0.152925	0.15312	-0.000194318
156110	0.035356	0.0354072	-5.12899e-05
156111	0.0623074	0.0623833	-7.59255e-05
156116	0.141821	0.142122	-0.000300776
156119	0.383199	0.384028	-0.000828306
156120	0.271142	0.271711	-0.000568201
156121	0.357064	0.357644	-0.00057991
156123	0.491723	0.492034	-0.000311039
156124	0.354446	0.35507	-0.00062388
156125	0.0306357	0.0306719	-3.62046e-05
156126	0.162532	0.162632	-0.000100101
156127	0.45384	0.454472	-0.000631974
156128	0.346663	0.347358	-0.000694909
156129	0.493803	0.494533	-0.00073007
156130	0.141878	0.141985	-0.000106999
156132	0.0874707	0.0875649	-9.42195e-05
156135	0.107062	0.107206	-0.000144084
156137	0.368412	0.369285	-0.00087347
156138	0.383251	0.383978	-0.000726887
156140	0.156927	0.157099	-0.000172031
156142	0.0715335	0.0715804	-4.68785e-05
156143	0.139821	0.139951	-0.0001301
156144	0.0751609	0.0752093	-4.84477e-05
156146	0.0687602	0.0688109	-5.07449e-05
156147	0.368583	0.36903	-0.000446889
156148	0.282197	0.282502	-0.000304799
156150	0.336037	0.336604	-0.000567071
156151	0.183029	0.183149	-0.000119915
156152	0.198708	0.19882	-0.000111797
156153	0.199955	0.200273	-0.000318251
156195	0.604182	0.607131	-0.00294914
156196	0.558586	0.560497	-0.00191126
156199	0.288427	0.289168	-0.000740185
156200	0.332407	0.333058	-0.000651015
156203	0.543206	0.544876	-0.00166986
156204	0.556994	0.558209	-0.00121548
156207	0.320475	0.321166	-0.000690732
156208	0.332345	0.332993	-0.000648013
156209	0.599119	0.600869	-0.00175027
156220	0.0190646	0.0190955	-3.09175e-05
152047-1	0.471553	0.472372	-0.000819264
152047-2	0.222318	0.22264	-0.00032262
152112-2	0.272229	0.272787	-0.000558143
152251-1	0.101097	0.101228	-0.000130509
152251-2	0.384914	0.385714	-0.000799662
ZSADT	0.237946	0.23822	-0.000273867
